# Supplementary material for: Dynamical modelling of secondary metabolism and metabolic switches in Streptomyces xiamenensis 318
Source: R Soc Open Sci. 2019 Apr 10;6(4):190418. doi: 10.1098/rsos.190418 (PMC6502367; doi:10.1098/rsos.190418)
Supplement: Supporting Information Tables [file rsos190418supp2.xlsx]

## Sheet: S1a
S1A The modeling results were obtained under growth condition, as shown below: (relaxation time: 228.75 s, initial value: 0.01)
ID	IsExternal	Flux #	Description	Equation	Keq	Vf *	Vb *	K1f	i1f	n1f	K1b	i1b	n1b	K2f	i2f	n2f	K2b	i2b	n2b	K3f	i3f	n3f	K3b	i3b	n3b	K4f	i4f	n4f	K4b	i4b	n4b	Remark
1	0	0.00014355	Maltose -> 2 Glc	Maltose -> 2 Glc	1	0.00028709	0	1	78	1	1	83	2	0	0	0	0	0	0	0	0	0	0	0	0	0	0	0	0	0	0
2	0	0.17959	Maltose -> TRHL	Maltose -> TRHL	1	0.35917	0	1	78	1	1	77	1	0	0	0	0	0	0	0	0	0	0	0	0	0	0	0	0	0	0
3	0	0.10712	ATP + Glc -> ADP + G-6-P	ATP + Glc -> ADP + G-6-P	1	0.42853	0	3	3	1	1	22	1	1	83	1	1	87	1	0	0	0	0	0	0	0	0	0	0	0	0
4	0	0.1705	G-6-P <-> F-6-P	G-6-P <-> F-6-P	1	0.5907	0.24972	1.7605	87	1	0.7444	88	1	0	0	0	0	0	0	0	0	0	0	0	0	0	0	0	0	0	0
5	0	0.0015597	FBP -> F-6-P + Pi	FBP -> F-6-P + Pi	1	0.0031206	0	3.1551	89	1	1	88	1	0	0	0	3	28	1	0	0	0	0	0	0	0	0	0	0	0	0
6	0	0.086385	F-6-P + ATP -> FBP + ADP	F-6-P + ATP -> FBP + ADP	1	0.34559	0	0.7444	88	1	1	89	1	3	3	1	1	22	1	0	0	0	0	0	0	0	0	0	0	0	0
7	0	0.084827	FBP <-> DHAP + TP	FBP <-> DHAP + TP	1	0.55705	0.3411	3.1551	89	1	1.8082	90	1	0	0	0	1.0685	91	1	0	0	0	0	0	0	0	0	0	0	0	0
8	0	-0.084828	TP <-> DHAP	TP <-> DHAP	1	0.24507	0.41475	1.0685	91	1	1.8082	90	1	0	0	0	0	0	0	0	0	0	0	0	0	0	0	0	0	0	0
9	0	0.20065	TP + Pi + NAD <-> 1,3-BPG + NADH	TP + Pi + NAD <-> 1,3-BPG + NADH	1	2.2858	0.76045	1.0685	91	1	4.2629	92	1	3	28	1	0.5	20	1	2	1	1	0	0	0	0	0	0	0	0	0
10	0	-0.20066	3-PG + ATP <-> 1,3-BPG + ADP	3-PG + ATP <-> 1,3-BPG + ADP	1	1.9711	2.7738	1.0094	4	1	4.2629	92	1	3	3	1	1	22	1	0	0	0	0	0	0	0	0	0	0	0	0
11	0	-0.18135	2-PG <-> 3-PG	2-PG <-> 3-PG	1	0.96483	1.3275	0.73358	5	1	1.0094	4	1	0	0	0	0	0	0	0	0	0	0	0	0	0	0	0	0	0	0
12	0	0.18135	2-PG <-> PEP	2-PG <-> PEP	1	1.4836	1.1209	0.73358	5	1	0.55402	6	1	0	0	0	0	0	0	0	0	0	0	0	0	0	0	0	0	0	0
13	0	0.17959	TRHL + Pi -> Glc + G-1-P	TRHL + Pi -> Glc + G-1-P	1	0.71834	0	1	77	1	1	83	1	3	28	1	1	134	1	0	0	0	0	0	0	0	0	0	0	0	0
14	0	-0.17912	G-6-P <-> G-1-P	G-6-P <-> G-1-P	1	0.22967	0.5879	1.7605	87	1	4.506	134	1	0	0	0	0	0	0	0	0	0	0	0	0	0	0	0	0	0	0
15	0	0.00046834	UTP + G-1-P -> UDP-glucose + 2 Pi	UTP + G-1-P -> UDP-glucose + 2 Pi	1	0.0018746	0	2.8564	137	1	1	135	1	4.506	134	1	3	28	2	0	0	0	0	0	0	0	0	0	0	0	0
16	0	0.077135	Ac-CoA + OAA -> Cit + CoA	Ac-CoA + OAA -> Cit + CoA	1	0.30859	0	0.29699	9	1	1	84	1	5.4793	7	1	0.1	11	1	0	0	0	0	0	0	0	0	0	0	0	0
17	0	-0.077134	Cis-acon <-> Cit	Cis-acon <-> Cit	1	0.26349	0.41779	1.2198	85	1	1.934	84	1	0	0	0	0	0	0	0	0	0	0	0	0	0	0	0	0	0	0
18	0	-0.077134	Icit <-> Cis-acon	Icit <-> Cis-acon	1	0.13268	0.28698	0.56391	86	1	1.2198	85	1	0	0	0	0	0	0	0	0	0	0	0	0	0	0	0	0	0	0
19	0	0.053531	Icit + NADP -> a-KG + NADPH + CO2	Icit + NADP -> a-KG + NADPH + CO2	1	0.21418	0	0.56391	86	1	1	12	1	0.9	2	1	0.5	21	1	0	0	0	5	26	1	0	0	0	0	0	0
20	0	0.050216	a-KG + 2 ox-FD + CoA -> Succ-CoA + CO2 + 2 re-FD	a-KG + 2 ox-FD + CoA -> Succ-CoA + CO2 + 2 re-FD	1	0.80369	0	2.0109	12	1	1	13	1	1	31	2	5	26	1	0.1	11	1	1	32	2	0	0	0	0	0	0
21	0	-0.020227	Succ + ATP + CoA <- Succ-CoA + Pi + ADP	Succ + ATP + CoA <- Succ-CoA + Pi + ADP	1	0	0.16184	1	14	1	1	13	1	3	3	1	3	28	1	0.1	11	1	1	22	1	0	0	0	0	0	0
22	0	-0.06148	Fum + FADH2 <-> Succ + FAD	Fum + FADH2 <-> Succ + FAD	1	0.35044	0.59639	2.5784	15	1	0.48779	14	1	0.1	23	1	0.9	16	1	0	0	0	0	0	0	0	0	0	0	0	0
23	0	0.04309	Fum <-> Mal	Fum <-> Mal	1	0.58492	0.49898	2.5784	15	1	2.1999	8	1	0	0	0	0	0	0	0	0	0	0	0	0	0	0	0	0	0	0
24	0	-0.059997	OAA + NADH <-> Mal + NAD	OAA + NADH <-> Mal + NAD	1	0.39637	0.63605	5.4793	7	1	2.1999	8	1	0.5	20	1	2	1	1	0	0	0	0	0	0	0	0	0	0	0	0
25	0	-0.049548	CoA + Mal <- Ac-CoA + glyoxylate	CoA + Mal <- Ac-CoA + glyoxylate	1	0	0.19829	0.1	11	1	0.29699	9	1	1	8	1	1	131	1	0	0	0	0	0	0	0	0	0	0	0	0
26	0	0.023602	Icit -> Succ + glyoxylate	Icit -> Succ + glyoxylate	1	0.047204	0	0.56391	86	1	1	14	1	0	0	0	1	131	1	0	0	0	0	0	0	0	0	0	0	0	0
27	0	0.11574	G-6-P + NADP -> 6-PG + NADPH	G-6-P + NADP -> 6-PG + NADPH	1	0.46302	0	1.7605	87	1	1	93	1	0.9	2	1	0.5	21	1	0	0	0	0	0	0	0	0	0	0	0	0
28	0	0.042184	6-PG + NADP -> Ru-5-P + CO2 + NADPH	6-PG + NADP -> Ru-5-P + CO2 + NADPH	1	0.16882	0	1	93	1	1	95	1	0.9	2	1	5	26	1	0	0	0	0.5	21	1	0	0	0	0	0	0
29	0	-0.015667	Ru-5-P <-> Xu-5-P	Ru-5-P <-> Xu-5-P	1	0.19402	0.22534	0.84601	95	1	0.98259	96	1	0	0	0	0	0	0	0	0	0	0	0	0	0	0	0	0	0	0
30	0	0.0074058	Xu-5-P + R-5-P <-> S-7-P + TP	Xu-5-P + R-5-P <-> S-7-P + TP	1	0.28907	0.25942	0.98259	96	1	0.46303	97	1	0.56091	94	1	1.0685	91	1	0	0	0	0	0	0	0	0	0	0	0	0
31	0	0.0074057	S-7-P + TP <-> F-6-P + E-4-P	S-7-P + TP <-> F-6-P + E-4-P	1	0.34758	0.31792	0.46303	97	1	0.7444	88	1	1.0685	91	1	0.60807	98	1	0	0	0	0	0	0	0	0	0	0	0	0
32	0	-0.023073	Xu-5-P + E-4-P <-> F-6-P + TP	Xu-5-P + E-4-P <-> F-6-P + TP	1	0.27856	0.37084	0.98259	96	1	0.7444	88	1	0.60807	98	1	1.0685	91	1	0	0	0	0	0	0	0	0	0	0	0	0
33	0	0.010481	PEP + E-4-P -> DAHP + Pi	PEP + E-4-P -> DAHP + Pi	1	0.04194	0	0.55402	6	1	1	111	1	0.60807	98	1	3	28	1	0	0	0	0	0	0	0	0	0	0	0	0
34	0	0.010482	DAHP -> DHQ + Pi	DAHP -> DHQ + Pi	1	0.02097	0	1	111	1	1	99	1	0	0	0	3	28	1	0	0	0	0	0	0	0	0	0	0	0	0
35	0	0.010483	DHQ <-> DHS	DHQ <-> DHS	1	0.21356	0.19259	2.028	99	1	1.8287	100	1	0	0	0	0	0	0	0	0	0	0	0	0	0	0	0	0	0	0
36	0	-0.010484	shikimate + NAD <-> DHS + NADH	shikimate + NAD <-> DHS + NADH	1	0.43672	0.47866	0.41712	101	1	1.8287	100	1	2	1	1	0.5	20	1	0	0	0	0	0	0	0	0	0	0	0	0
37	0	0.0048514	ATP + shikimate -> ADP + shikimate-3P	ATP + shikimate -> ADP + shikimate-3P	1	0.01941	0	3	3	1	1	22	1	0.41712	101	1	1	102	1	0	0	0	0	0	0	0	0	0	0	0	0
38	0	0.0048514	PEP + shikimate-3P <-> Pi + EPSP	PEP + shikimate-3P <-> Pi + EPSP	1	0.52149	0.50208	0.55402	6	1	3	28	1	2.3719	102	1	0.42157	103	1	0	0	0	0	0	0	0	0	0	0	0	0
39	0	0.0048516	EPSP -> chorismate + Pi	EPSP -> chorismate + Pi	1	0.0097053	0	0.42157	103	1	1	104	1	0	0	0	3	28	1	0	0	0	0	0	0	0	0	0	0	0	0
40	0	0.0048515	chorismate + Gln <-> 4HB + Pyr + Glu	chorismate + Gln <-> 4HB + Pyr + Glu	1	1.0166	0.98772	1.5273	104	1	7.1269	105	1	1.0988	35	1	0.39167	10	1	0	0	0	0.5842	17	1	0	0	0	0	0	0
41	0	0.0047461	GPP + 4HB <-> G-4HB + 2 Pi	GPP + 4HB <-> G-4HB + 2 Pi	1	0.27047	0.2515	0.34994	109	1	0.25777	106	1	7.1269	105	1	3	28	2	0	0	0	0	0	0	0	0	0	0	0	0
42	0	0.004746	G-4HB + NADPH <-> XiaB + NADP	G-4HB + NADPH <-> XiaB + NADP	1	0.27258	0.2536	0.25777	106	1	0.13321	107	1	0.5	21	1	0.9	2	1	0	0	0	0	0	0	0	0	0	0	0	0
43	0	0.0047458	XiaB + Thr + ATP -> XiaA + AMP + 2 Pi	XiaB + Thr + ATP -> XiaA + AMP + 2 Pi	1	0.03796	0	0.13321	107	1	1	108	1	1	110	1	1	30	1	3	3	1	3	28	2	0	0	0	0	0	0
44	0	0.0094844	TP + Pyr -> DXP + CO2	TP + Pyr -> DXP + CO2	1	0.037945	0	1.0685	91	1	1	112	1	0.39167	10	1	5	26	1	0	0	0	0	0	0	0	0	0	0	0	0
45	0	0.0094819	DXP + NADPH <-> MEP + NADP	DXP + NADPH <-> MEP + NADP	1	0.13471	0.096765	3.8756	112	1	1.5468	113	1	0.5	21	1	0.9	2	1	0	0	0	0	0	0	0	0	0	0	0	0
46	0	0.0094788	MEP + CTP <-> CDP-ME + 2 Pi	MEP + CTP <-> CDP-ME + 2 Pi	1	1.3364	1.2985	1.5468	113	1	0.16702	114	1	1	120	1	3	28	2	0	0	0	0	0	0	0	0	0	0	0	0
47	0	0.0094788	CDP-ME + ATP -> CDP-MEP + ADP	CDP-ME + ATP -> CDP-MEP + ADP	1	0.037943	0	0.16702	114	1	1	115	1	3	3	1	1	22	1	0	0	0	0	0	0	0	0	0	0	0	0
48	0	0.0094934	CDP-MEP <-> ME-CPP + CMP	CDP-MEP <-> ME-CPP + CMP	1	0.66142	0.63337	12.1525	115	1	11.6402	116	1	0	0	0	1	121	1	0	0	0	0	0	0	0	0	0	0	0	0
49	0	0.0094959	ME-CPP + 2 re-FD <-> HMBPP + 2 ox-FD	ME-CPP + 2 re-FD <-> HMBPP + 2 ox-FD	1	0.35297	0.27708	11.6402	116	1	9.1364	117	1	1	32	2	1	31	2	0	0	0	0	0	0	0	0	0	0	0	0
50	0	0.0094947	HMBPP + NADH <-> IPP + NAD	HMBPP + NADH <-> IPP + NAD	1	0.32762	0.28968	9.1364	117	1	2.0195	118	1	0.5	20	1	2	1	1	0	0	0	0	0	0	0	0	0	0	0	0
51	0	0.0047473	IPP <-> DMAPP	IPP <-> DMAPP	1	0.11519	0.10571	2.0195	118	1	1.8527	119	1	0	0	0	0	0	0	0	0	0	0	0	0	0	0	0	0	0	0
52	0	0.0047465	DMAPP + IPP <-> GPP + 2 Pi	DMAPP + IPP <-> GPP + 2 Pi	1	0.11976	0.10078	1.8527	119	1	0.34994	109	1	2.0195	118	1	3	28	2	0	0	0	0	0	0	0	0	0	0	0	0
53	0	0.019175	2 Ac-CoA + ATP -> ikap + Pi + ADP	2 Ac-CoA + ATP -> ikap + Pi + ADP	1	0.15362	0	0.29699	9	2	1	141	1	3	3	1	3	28	1	0	0	0	1	22	1	0	0	0	0	0	0
54	0	0.0031963	6 ikap + Orn + NADPH -> Ika + NADP	6 ikap + Orn + NADPH -> Ika + NADP	1	0.81924	0	1	141	6	1	64	1	0.26228	82	1	0.9	2	1	0.5	21	1	0	0	0	0	0	0	0	0	0
55	0	0.01931	3-PG + NAD <-> PHP + NADH	3-PG + NAD <-> PHP + NADH	1	1.0918	1.0145	1.0094	4	1	3.7524	129	1	2	1	1	0.5	20	1	0	0	0	0	0	0	0	0	0	0	0	0
56	0	0.019312	PHP + Glu -> a-KG + 3Pser	PHP + Glu -> a-KG + 3Pser	1	0.077275	0	3.7524	129	1	1	12	1	0.5842	17	1	1	127	1	0	0	0	0	0	0	0	0	0	0	0	0
57	0	0.019313	3Pser -> Ser + Pi	3Pser -> Ser + Pi	1	0.03864	0	1	127	1	1	128	1	0	0	0	3	28	1	0	0	0	0	0	0	0	0	0	0	0	0
58	0	0.0009972	Ser -> Pyr + NH4	Ser -> Pyr + NH4	1	0.0019961	0	1.1089	128	1	1	10	1	0	0	0	1	27	1	0	0	0	0	0	0	0	0	0	0	0	0
59	0	0.017731	Ser + THF <-> Gly + M-THF	Ser + THF <-> Gly + M-THF	1	0.2032	0.13226	1.1089	128	1	0.9206	57	1	1.0369	48	1	0.81315	140	1	0	0	0	0	0	0	0	0	0	0	0	0
60	0	0.0072112	Gly -> NH4 + glyoxylate	Gly -> NH4 + glyoxylate	1	0.014437	0	0.9206	57	1	1	27	1	0	0	0	1	131	1	0	0	0	0	0	0	0	0	0	0	0	0
61	0	0.00066664	Thr -> Gly + acetaldehyde	Thr -> Gly + acetaldehyde	1	0.0013336	0	1	110	1	1	57	1	0	0	0	1	143	1	0	0	0	0	0	0	0	0	0	0	0	0
62	0	0.00061293	NAD + acetaldehyde -> Acetate + NADH	NAD + acetaldehyde -> Acetate + NADH	1	0.0023799	0	2	1	1	1	34	1	1	143	1	0.5	20	1	0	0	0	0	0	0	0	0	0	0	0	0
63	0	0.021894	PSER -> Thr + Pi	PSER -> Thr + Pi	1	0.0438	0	1	126	1	1	110	1	0	0	0	3	28	1	0	0	0	0	0	0	0	0	0	0	0	0
64	0	0.021893	HSER + ATP -> PSER + ADP	HSER + ATP -> PSER + ADP	1	0.087602	0	0.44921	125	1	1	126	1	3	3	1	1	22	1	0	0	0	0	0	0	0	0	0	0	0	0
65	0	0.021893	Asp-SA + NADH <-> HSER + NAD	Asp-SA + NADH <-> HSER + NAD	1	0.45236	0.36476	2.2281	124	1	0.44921	125	1	0.5	20	1	2	1	1	0	0	0	0	0	0	0	0	0	0	0	0
66	0	0.02189	Asp-4P + NADPH -> Asp-SA + NADP + Pi	Asp-4P + NADPH -> Asp-SA + NADP + Pi	1	0.087608	0	1	123	1	1	124	1	0.5	21	1	0.9	2	1	0	0	0	3	28	1	0	0	0	0	0	0
67	0	0.021888	Asp + ATP -> Asp-4P + ADP	Asp + ATP -> Asp-4P + ADP	1	0.087608	0	1.812	33	1	1	123	1	3	3	1	1	22	1	0	0	0	0	0	0	0	0	0	0	0	0
68	0	-0.0069578	OAA + Glu <-> Asp + a-KG	OAA + Glu <-> Asp + a-KG	1	0.20342	0.2317	5.4793	7	1	1.812	33	1	0.5842	17	1	2.0109	12	1	0	0	0	0	0	0	0	0	0	0	0	0
69	0	0.018752	alanine + NAD -> Pyr + NADH + NH4	alanine + NAD -> Pyr + NADH + NH4	1	0.075004	0	0.0087641	62	1	1	10	1	2	1	1	0.5	20	1	0	0	0	1	27	1	0	0	0	0	0	0
70	0	-0.14279	a-KG + alanine <-> Glu + Pyr	a-KG + alanine <-> Glu + Pyr	1	0.047651	0.61875	2.0109	12	1	0.5842	17	1	0.0087641	62	1	0.39167	10	1	0	0	0	0	0	0	0	0	0	0	0	0
71	0	-0.087932	Glu + NAD <-> NH4 + a-KG + NADH	Glu + NAD <-> NH4 + a-KG + NADH	1	0.2512	0.93076	0.5842	17	1	4.309	27	1	2	1	1	2.0109	12	1	0	0	0	0.5	20	1	0	0	0	0	0	0
72	0	-0.13639	Gln + ADP + Pi <- Glu + ATP + NH4	Gln + ADP + Pi <- Glu + ATP + NH4	1	0	1.0913	1	35	1	0.5842	17	1	1	22	1	3	3	1	3	28	1	4.309	27	1	0	0	0	0	0	0
73	0	-0.003495	Glu + NH4 <- Gln	Glu + NH4 <- Gln	1	0	0.0069892	1	17	1	1.0988	35	1	1	27	1	0	0	0	0	0	0	0	0	0	0	0	0	0	0	0
74	0	-0.043837	2 Glu + NAD <- Gln + a-KG + NADH	2 Glu + NAD <- Gln + a-KG + NADH	1	0	0.70128	1	17	2	1.0988	35	1	2	1	1	2.0109	12	1	0	0	0	0.5	20	1	0	0	0	0	0	0
75	0	-0.022954	2 Glu + NADP <- Gln + a-KG + NADPH	2 Glu + NADP <- Gln + a-KG + NADPH	1	0	0.36708	1	17	2	1.0988	35	1	0.9	2	1	2.0109	12	1	0	0	0	0.5	21	1	0	0	0	0	0	0
76	0	0.00020764	Ac-CoA + Glu <-> CoA + N-Acetyl-L-glutamate	Ac-CoA + Glu <-> CoA + N-Acetyl-L-glutamate	1	3.1765	3.1761	0.29699	9	1	0.1	11	1	0.5842	17	1	1.735	73	1	0	0	0	0	0	0	0	0	0	0	0	0
77	0	0.00016728	ATP + N-Acetyl-L-glutamate -> ADP + N-acetyl-L-glutamyl-5-phosphate	ATP + N-Acetyl-L-glutamate -> ADP + N-acetyl-L-glutamyl-5-phosphate	1	0.00066972	0	3	3	1	1	22	1	1.735	73	1	1	75	1	0	0	0	0	0	0	0	0	0	0	0	0
78	0	-6.62e-06	N-acetyl-L-glutamate-5-semialdehyde + NADP + Pi <-> N-acetyl-L-glutamyl-5-phosphate + NADPH	N-acetyl-L-glutamate-5-semialdehyde + NADP + Pi <-> N-acetyl-L-glutamyl-5-phosphate + NADPH	1	0.13519	0.136	2.6857	76	1	14.59	75	1	0.9	2	1	0.5	21	1	3	28	1	0	0	0	0	0	0	0	0	0
79	0	3.03e-05	N-Acetylornithine + a-KG <-> N-acetyl-L-glutamate-5-semialdehyde + Glu	N-Acetylornithine + a-KG <-> N-acetyl-L-glutamate-5-semialdehyde + Glu	1	0.24376	0.24417	0.77893	74	1	2.6857	76	1	2.0109	12	1	0.5842	17	1	0	0	0	0	0	0	0	0	0	0	0	0
80	0	-4.14e-05	Glu + N-Acetylornithine <-> Orn + N-Acetyl-L-glutamate	Glu + N-Acetylornithine <-> Orn + N-Acetyl-L-glutamate	1	0.99728	0.99699	0.5842	17	1	0.26228	82	1	0.77893	74	1	1.735	73	1	0	0	0	0	0	0	0	0	0	0	0	0
81	0	0.013541	Orn + Carbamoylphosphate -> Pi + Citrulline	Orn + Carbamoylphosphate -> Pi + Citrulline	1	0.053817	0	0.26228	82	1	3	28	1	0.29305	130	1	1	71	1	0	0	0	0	0	0	0	0	0	0	0	0
82	0	0.018383	ATP + Asp + Citrulline -> 2 Pi + AMP + Argininosuccinate	ATP + Asp + Citrulline -> 2 Pi + AMP + Argininosuccinate	1	0.1458	0	3	3	1	3	28	2	1.812	33	1	1	30	1	1	71	1	1	72	1	0	0	0	0	0	0
83	0	0.018354	Argininosuccinate <-> Arginine + Fum	Argininosuccinate <-> Arginine + Fum	1	0.37089	0.319	1.9323	72	1	0.6444	70	1	0	0	0	2.5784	15	1	0	0	0	0	0	0	0	0	0	0	0	0
84	0	0.0048539	Arginine -> Citrulline + NH4	Arginine -> Citrulline + NH4	1	0.0096139	0	0.6444	70	1	1	71	1	0	0	0	1	27	1	0	0	0	0	0	0	0	0	0	0	0	0
85	0	-0.0032917	Orn + a-KG <-> Glu-SA + Glu	Orn + a-KG <-> Glu-SA + Glu	1	0.35109	0.36414	0.26228	82	1	0.9363	138	1	2.0109	12	1	0.5842	17	1	0	0	0	0	0	0	0	0	0	0	0	0
86	0	-0.0033056	Glu-SA + NADP + ADP + Pi <- Glu + NADPH + ATP	Glu-SA + NADP + ADP + Pi <- Glu + NADPH + ATP	1	0	0.026438	1	138	1	0.5842	17	1	0.9	2	1	0.5	21	1	1	22	1	3	3	1	3	28	1	0	0	0
87	0	-0.013491	Orn + urea <- Arginine	Orn + urea <- Arginine	1	0	0.026721	1	82	1	0.6444	70	1	1	69	1	0	0	0	0	0	0	0	0	0	0	0	0	0	0	0
88	0	0.22926	PEP + ADP -> Pyr + ATP	PEP + ADP -> Pyr + ATP	1	0.91704	0	0.55402	6	1	1	10	1	1	22	1	3	3	1	0	0	0	0	0	0	0	0	0	0	0	0
89	0	-0.018453	PEP + AMP + Pi <- Pyr + ATP	PEP + AMP + Pi <- Pyr + ATP	1	0	0.07383	1	6	1	0.39167	10	1	1	30	1	3	3	1	3	28	1	0	0	0	0	0	0	0	0	0
90	0	-0.0080823	OAA + Pi <- PEP + CO2	OAA + Pi <- PEP + CO2	1	0	0.032337	1	7	1	0.55402	6	1	3	28	1	5	26	1	0	0	0	0	0	0	0	0	0	0	0	0
91	0	0.057877	OAA + GTP -> PEP + GDP + CO2	OAA + GTP -> PEP + GDP + CO2	1	0.23148	0	5.4793	7	1	1	6	1	1	36	1	1	37	1	0	0	0	5	26	1	0	0	0	0	0	0
92	0	0.032638	Mal + NADP <-> Pyr + CO2 + NADPH	Mal + NADP <-> Pyr + CO2 + NADPH	1	0.30851	0.1524	2.1999	8	1	0.39167	10	1	0.9	2	1	5	26	1	0	0	0	0.5	21	1	0	0	0	0	0	0
93	0	0.18732	Pyr + CoA + NAD -> Ac-CoA + CO2 + NADH	Pyr + CoA + NAD -> Ac-CoA + CO2 + NADH	1	1.4986	0	0.39167	10	1	1	9	1	0.1	11	1	5	26	1	2	1	1	0.5	20	1	0	0	0	0	0	0
94	0	0.0020921	Ac-CoA + 2 Pi + AMP -> Acetate + ATP + CoA	Ac-CoA + 2 Pi + AMP -> Acetate + ATP + CoA	1	0.033472	0	0.29699	9	1	1	34	1	3	28	2	3	3	1	1	30	1	0.1	11	1	0	0	0	0	0	0
95	0	0.061982	Asp + Fum -> OAA + Succ + NH4	Asp + Fum -> OAA + Succ + NH4	1	0.24778	0	1.812	33	1	1	7	1	2.5784	15	1	1	14	1	0	0	0	1	27	1	0	0	0	0	0	0
96	0	0.029495	ATP + R-5-P -> AMP + PRPP	ATP + R-5-P -> AMP + PRPP	1	0.11802	0	3	3	1	1	30	1	0.56091	94	1	1	38	1	0	0	0	0	0	0	0	0	0	0	0	0
97	0	-0.057851	R-5-P <-> Ru-5-P	R-5-P <-> Ru-5-P	1	0.22763	0.34335	0.56091	94	1	0.84601	95	1	0	0	0	0	0	0	0	0	0	0	0	0	0	0	0	0	0	0
98	0	-0.073552	GLCN + ATP <- ADP + 6-PG	GLCN + ATP <- ADP + 6-PG	1	0	0.2942	1	79	1	1	22	1	3	3	1	1	93	1	0	0	0	0	0	0	0	0	0	0	0	0
99	0	0.073552	GLCN <-> 2-keto-3-deoxygluconate	GLCN <-> 2-keto-3-deoxygluconate	1	2.1153	1.9682	0.32656	79	1	0.30376	81	1	0	0	0	0	0	0	0	0	0	0	0	0	0	0	0	0	0	0
100	0	0.073552	2-keto-3-deoxygluconate + ATP <-> KDPG + ADP	2-keto-3-deoxygluconate + ATP <-> KDPG + ADP	1	1.5521	1.2579	0.30376	81	1	0.73835	80	1	3	3	1	1	22	1	0	0	0	0	0	0	0	0	0	0	0	0
101	0	0.073552	KDPG <-> Pyr + TP	KDPG <-> Pyr + TP	1	0.42209	0.23923	0.73835	80	1	0.39167	10	1	0	0	0	1.0685	91	1	0	0	0	0	0	0	0	0	0	0	0	0
102	0	-0.010935	PRA + 2 Pi + Glu <- Gln + PRPP	PRA + 2 Pi + Glu <- Gln + PRPP	1	0	0.087457	1	45	1	1.0988	35	1	3	28	2	1.7894	38	1	1	17	1	0	0	0	0	0	0	0	0	0
103	0	0.010932	ATP + Gly + PRA -> ADP + Pi + GAR	ATP + Gly + PRA -> ADP + Pi + GAR	1	0.087464	0	3	3	1	1	22	1	0.9206	57	1	3	28	1	1	45	1	1	46	1	0	0	0	0	0	0
104	0	0.010933	F-THF + GAR <-> THF + FGAR	F-THF + GAR <-> THF + FGAR	1	0.15884	0.1151	1.0937	47	1	1.0369	48	1	1.1438	46	1	0.87426	49	1	0	0	0	0	0	0	0	0	0	0	0	0
105	0	0.010933	ATP + Gln + FGAR -> ADP + Pi + Glu + FGAM	ATP + Gln + FGAR -> ADP + Pi + Glu + FGAM	1	0.087494	0	3	3	1	1	22	1	1.0988	35	1	3	28	1	0.87426	49	1	1	17	1	0	0	0	1	50	1
106	0	0.010933	ATP + FGAM -> ADP + Pi + AIR	ATP + FGAM -> ADP + Pi + AIR	1	0.043753	0	3	3	1	1	22	1	1	50	1	3	28	1	0	0	0	1	51	1	0	0	0	0	0	0
107	0	-0.010933	CAIR <-> CO2 + AIR	CAIR <-> CO2 + AIR	1	0.09402	0.13029	1.8998	52	1	5	26	1	0	0	0	0.52656	51	1	0	0	0	0	0	0	0	0	0	0	0	0
108	0	0.010932	ATP + Asp + CAIR -> ADP + Pi + SAICAR	ATP + Asp + CAIR -> ADP + Pi + SAICAR	1	0.087529	0	3	3	1	1	22	1	1.812	33	1	3	28	1	1.8998	52	1	1	53	1	0	0	0	0	0	0
109	0	0.010934	SAICAR <-> Fum + AICAR	SAICAR <-> Fum + AICAR	1	0.36364	0.33181	1.6806	53	1	2.5784	15	1	0	0	0	0.59472	54	1	0	0	0	0	0	0	0	0	0	0	0	0
110	0	0.010935	F-THF + AICAR -> THF + FAICAR	F-THF + AICAR -> THF + FAICAR	1	0.043773	0	1.0937	47	1	1	48	1	0.59472	54	1	1	55	1	0	0	0	0	0	0	0	0	0	0	0	0
111	0	-0.010935	IMP <-> FAICAR	IMP <-> FAICAR	1	0.069564	0.091452	0.32203	56	1	0.42334	55	1	0	0	0	0	0	0	0	0	0	0	0	0	0	0	0	0	0	0
112	0	-0.010935	hypoxanthine + PRPP <-> IMP + 2 Pi	hypoxanthine + PRPP <-> IMP + 2 Pi	1	0.24959	0.29337	1.3779	59	1	0.32203	56	1	1.7894	38	1	3	28	2	0	0	0	0	0	0	0	0	0	0	0	0
113	0	0.008265	Adenine -> hypoxanthine + NH4	Adenine -> hypoxanthine + NH4	1	0.01653	0	1	58	1	1	59	1	0	0	0	1	27	1	0	0	0	0	0	0	0	0	0	0	0	0
114	0	-0.019201	xanthine <-> hypoxanthine	xanthine <-> hypoxanthine	1	0.24686	0.28528	1.1923	60	1	1.3779	59	1	0	0	0	0	0	0	0	0	0	0	0	0	0	0	0	0	0	0
115	0	0.019202	xanthine + NAD <-> urate + NADH	xanthine + NAD <-> urate + NADH	1	0.37983	0.30299	1.1923	60	1	3.803	65	1	2	1	1	0.5	20	1	0	0	0	0	0	0	0	0	0	0	0	0
116	0	0.019204	urate + O2 -> CO2 + Allantoin + H2O2	urate + O2 -> CO2 + Allantoin + H2O2	1	0.076843	0	3.803	65	1	5	26	1	1	132	1	1	66	1	0	0	0	1	133	1	0	0	0	0	0	0
117	0	0.0192	Allantoin <-> Allantoate	Allantoin <-> Allantoate	1	0.10302	0.064599	1.4571	66	1	0.91357	67	1	0	0	0	0	0	0	0	0	0	0	0	0	0	0	0	0	0	0
118	0	0.019195	Allantoate <-> (S)-ureidoglycolate + urea	Allantoate <-> (S)-ureidoglycolate + urea	1	0.20686	0.15466	0.91357	67	1	0.82631	68	1	0	0	0	0.82631	69	1	0	0	0	0	0	0	0	0	0	0	0	0
119	0	0.018735	(S)-ureidoglycolate -> glyoxylate + 2 NH4 + CO2	(S)-ureidoglycolate -> glyoxylate + 2 NH4 + CO2	1	0.037503	0	0.82631	68	1	1	131	1	0	0	0	1	27	2	0	0	0	5	26	1	0	0	0	0	0	0
120	0	0.0086621	2 ATP + NH4 + HCO3- -> 2 ADP + Pi + Carbamoylphosphate	2 ATP + NH4 + HCO3- -> 2 ADP + Pi + Carbamoylphosphate	1	0.13866	0	3	3	2	1	22	2	4.309	27	1	3	28	1	1	39	1	1	130	1	0	0	0	0	0	0
121	0	0.010359	2 ATP + Gln + HCO3- -> 2 ADP + Pi + Glu + Carbamoylphosphate	2 ATP + Gln + HCO3- -> 2 ADP + Pi + Glu + Carbamoylphosphate	1	0.16582	0	3	3	2	1	22	2	1.0988	35	1	3	28	1	1	39	1	1	17	1	0	0	0	1	130	1
122	0	-0.014311	Carbamoylphosphate + Asp <-> Pi + N-carbamoyl-L-aspartate	Carbamoylphosphate + Asp <-> Pi + N-carbamoyl-L-aspartate	1	0.089843	0.14699	0.29305	130	1	3	28	1	1.812	33	1	0.2895	40	1	0	0	0	0	0	0	0	0	0	0	0	0
123	0	0.01431	(S)-dihydroorotate <-> N-carbamoyl-L-aspartate	(S)-dihydroorotate <-> N-carbamoyl-L-aspartate	1	0.040396	0.011821	0.98904	41	1	0.2895	40	1	0	0	0	0	0	0	0	0	0	0	0	0	0	0	0	0	0	0
124	0	-0.014309	(S)-dihydroorotate + Fum <-> orotate + Succ	(S)-dihydroorotate + Fum <-> orotate + Succ	1	0.40413	0.46128	0.98904	41	1	5.9648	42	1	2.5784	15	1	0.48779	14	1	0	0	0	0	0	0	0	0	0	0	0	0
125	0	0.014307	orotidine_5P + 2 Pi <-> orotate + PRPP	orotidine_5P + 2 Pi <-> orotate + PRPP	1	0.40583	0.29153	1.6496	43	1	5.9648	42	1	3	28	2	1.7894	38	1	0	0	0	0	0	0	0	0	0	0	0	0
126	0	-0.014308	orotidine_5P <-> UMP + CO2	orotidine_5P <-> UMP + CO2	1	0.48827	0.53237	1.6496	43	1	0.35961	44	1	0	0	0	5	26	1	0	0	0	0	0	0	0	0	0	0	0	0
127	0	-0.043801	UMP + 2 Pi <-> uracil + PRPP	UMP + 2 Pi <-> uracil + PRPP	1	0.32295	0.67341	0.35961	44	1	3.7699	61	1	3	28	2	1.7894	38	1	0	0	0	0	0	0	0	0	0	0	0	0
128	0	0.029049	Cytosine -> uracil + NH4	Cytosine -> uracil + NH4	1	0.058114	0	1	63	1	1	61	1	0	0	0	1	27	1	0	0	0	0	0	0	0	0	0	0	0	0
129	0	0.029048	CMP -> Cytosine + R-5-P	CMP -> Cytosine + R-5-P	1	0.058114	0	1	121	1	1	63	1	0	0	0	1	94	1	0	0	0	0	0	0	0	0	0	0	0	0
130	0	0.029027	ATP + UTP + Gln -> ADP + Pi + CTP + Glu	ATP + UTP + Gln -> ADP + Pi + CTP + Glu	1	0.23243	0	3	3	1	1	22	1	2.8564	137	1	3	28	1	1.0988	35	1	1	120	1	0	0	0	1	17	1
131	0	-0.019551	ATP + CDP <-> ADP + CTP	ATP + CDP <-> ADP + CTP	1	1.8598	1.9381	3	3	1	1	22	1	1	122	1	1	120	1	0	0	0	0	0	0	0	0	0	0	0	0
132	0	-0.019553	ATP + CMP <-> ADP + CDP	ATP + CMP <-> ADP + CDP	1	1.232	1.3103	3	3	1	1	22	1	1	121	1	1	122	1	0	0	0	0	0	0	0	0	0	0	0	0
133	0	0.029493	ATP + UDP <-> ADP + UTP	ATP + UDP <-> ADP + UTP	1	2.7094	2.5913	3	3	1	1	22	1	0.99602	136	1	2.8564	137	1	0	0	0	0	0	0	0	0	0	0	0	0
134	0	0.057876	ATP + GDP <-> ADP + GTP	ATP + GDP <-> ADP + GTP	1	1.218	0.98656	3	3	1	1	22	1	1	37	1	1	36	1	0	0	0	0	0	0	0	0	0	0	0	0
135	0	0.029493	ATP + UMP <-> ADP + UDP	ATP + UMP <-> ADP + UDP	1	1.5394	1.4213	3	3	1	1	22	1	0.35961	44	1	0.99602	136	1	0	0	0	0	0	0	0	0	0	0	0	0
136	0	0.04072	2 re-FD + NAD + H <-> 2 ox-FD + NADH	2 re-FD + NAD + H <-> 2 ox-FD + NADH	1	0.94896	0.33275	1	32	2	1	31	2	2	1	1	0.5	20	1	0.713	29	1	0	0	0	0	0	0	0	0	0
137	0	0.27291	NADH + Q -> NAD + QH2 + 2 H	NADH + Q -> NAD + QH2 + 2 H	1	1.0916	0	0.5	20	1	2	1	1	1	18	1	1	24	1	0	0	0	1	29	2	0	0	0	0	0	0
138	0	0.33439	QH2 + 2 Cyt-Cox -> Q + 2 Cyt-Cred	QH2 + 2 Cyt-Cox -> Q + 2 Cyt-Cred	1	2.6751	0	1	24	1	1	18	1	1	19	2	1	25	2	0	0	0	0	0	0	0	0	0	0	0	0
139	0	0.06148	FADH2 + Q -> FAD + QH2	FADH2 + Q -> FAD + QH2	1	0.24595	0	0.1	23	1	0.9	16	1	1	18	1	1	24	1	0	0	0	0	0	0	0	0	0	0	0	0
140	0	-0.58695	ATP <- ADP + 2 H + Pi	ATP <- ADP + 2 H + Pi	1	0	4.6953	3	3	1	1	22	1	0	0	0	0.713	29	2	0	0	0	3	28	1	0	0	0	0	0	0
141	0	0.66879	Cyt-Cred -> Cyt-Cox + H	Cyt-Cred -> Cyt-Cox + H	1	1.3375	0	1	25	1	1	19	1	0	0	0	1	29	1	0	0	0	0	0	0	0	0	0	0	0	0
142	0	0.068984	ATP + AMP <-> 2 ADP	ATP + AMP <-> 2 ADP	1	2.2495	2.0361	3	3	1	1	22	2	1	30	1	0	0	0	0	0	0	0	0	0	0	0	0	0	0	0
1001	1	0.29991	ATP -> ADP + Pi	ATP -> ADP + Pi	1	0.6	0	3	3	1	1	22	1	0	0	0	3	28	1	0	0	0	0	0	0	0	0	0	0	0	0
1002	1	0.17851	NADPH -> NADP	NADPH -> NADP	1	0.35683	0	0.5	21	1	0.9	2	1	0	0	0	0	0	0	0	0	0	0	0	0	0	0	0	0	0	0
1003	1	0.10002	NADH -> NAD	NADH -> NAD	1	0.2	0	0.5	20	1	2	1	1	0	0	0	0	0	0	0	0	0	0	0	0	0	0	0	0	0	0
1004	1	-0.017731	External <-> M-THF	External <-> M-THF	0	0.0080178	0.04349	1	1000	1	0.81315	140	1	0	0	0	0	0	0	0	0	0	0	0	0	0	0	0	0	0	0
1005	1	-0.019793	External <- Carbamoylphosphate	External <- Carbamoylphosphate	0	0	0.039726	1	1000	1	0.29305	130	1	0	0	0	0	0	0	0	0	0	0	0	0	0	0	0	0	0	0
1006	1	-0.019991	External <- Ac-CoA	External <- Ac-CoA	0	0	0.040005	1	1000	1	0.29699	9	1	0	0	0	0	0	0	0	0	0	0	0	0	0	0	0	0	0	0
1007	1	-0.0020008	External <- Pyr	External <- Pyr	0	0	0.0040015	1	1000	1	0.39167	10	1	0	0	0	0	0	0	0	0	0	0	0	0	0	0	0	0	0	0
1008	1	-0.0020012	External <- OAA	External <- OAA	0	0	0.0040007	1	1000	1	5.4793	7	1	0	0	0	0	0	0	0	0	0	0	0	0	0	0	0	0	0	0
1009	1	-0.0069987	External <- a-KG	External <- a-KG	0	0	0.014001	1	1000	1	2.0109	12	1	0	0	0	0	0	0	0	0	0	0	0	0	0	0	0	0	0	0
1010	1	-0.07001	External <- F-6-P	External <- F-6-P	0	0	0.14	1	1000	1	0.7444	88	1	0	0	0	0	0	0	0	0	0	0	0	0	0	0	0	0	0	0
1011	1	-0.0049988	External <- PEP	External <- PEP	0	0	0.01	1	1000	1	0.55402	6	1	0	0	0	0	0	0	0	0	0	0	0	0	0	0	0	0	0	0
1012	1	-0.049998	External <- R-5-P	External <- R-5-P	0	0	0.099999	1	1000	1	0.56091	94	1	0	0	0	0	0	0	0	0	0	0	0	0	0	0	0	0	0	0
1013	1	-0.029989	External <- Succ-CoA	External <- Succ-CoA	0	0	0.060001	1	1000	1	1	13	1	0	0	0	0	0	0	0	0	0	0	0	0	0	0	0	0	0	0
1014	1	-0.019997	External <- E-4-P	External <- E-4-P	0	0	0.039999	1	1000	1	0.60807	98	1	0	0	0	0	0	0	0	0	0	0	0	0	0	0	0	0	0	0
1015	1	-0.0099971	External <- TP	External <- TP	0	0	0.019999	1	1000	1	1.0685	91	1	0	0	0	0	0	0	0	0	0	0	0	0	0	0	0	0	0	0
1016	1	-0.072753	External <-> Glc	External <-> Glc	0	0.0059336	0.15141	1	1000	1	1	83	1	0	0	0	0	0	0	0	0	0	0	0	0	0	0	0	0	0	0
1017	1	-0.0047457	External <- XiaA	External <- XiaA	0	0	0.0094902	1	1000	1	1	108	1	0	0	0	0	0	0	0	0	0	0	0	0	0	0	0	0	0	0
1018	1	-0.002732	External <-> Acetate	External <-> Acetate	0	10.0137	10.0174	1	1000	1	1	34	1	0	0	0	0	0	0	0	0	0	0	0	0	0	0	0	0	0	0
1019	1	-0.030021	External <- Succ	External <- Succ	0	0	0.060002	1	1000	1	0.48779	14	1	0	0	0	0	0	0	0	0	0	0	0	0	0	0	0	0	0	0
1020	1	-0.00010869	External <- 4HB	External <- 4HB	0	0	0.00021741	1	1000	1	7.1269	105	1	0	0	0	0	0	0	0	0	0	0	0	0	0	0	0	0	0	0
1021	1	0.008265	External <-> Adenine	External <-> Adenine	0	0.065797	0.049267	1	1000	1	1	58	1	0	0	0	0	0	0	0	0	0	0	0	0	0	0	0	0	0	0
1022	1	0.014752	External <-> uracil	External <-> uracil	0	0.11729	0.087787	1	1000	1	3.7699	61	1	0	0	0	0	0	0	0	0	0	0	0	0	0	0	0	0	0	0
1023	1	0.0071559	External <-> Glu	External <-> Glu	0	0.13053	0.11621	1	1000	1	0.5842	17	1	0	0	0	0	0	0	0	0	0	0	0	0	0	0	0	0	0	0
1024	1	0.02187	External <-> F-THF	External <-> F-THF	0	0.054393	0.010636	1	1000	1	1.0937	47	1	0	0	0	0	0	0	0	0	0	0	0	0	0	0	0	0	0	0
1025	1	-0.0041384	External <-> THF	External <-> THF	0	0.015349	0.023633	1	1000	1	1.0369	48	1	0	0	0	0	0	0	0	0	0	0	0	0	0	0	0	0	0	0
1026	1	-0.00025566	External <- Gly	External <- Gly	0	0	0.00051184	1	1000	1	0.9206	57	1	0	0	0	0	0	0	0	0	0	0	0	0	0	0	0	0	0	0
1027	1	-0.00058745	External <- Ser	External <- Ser	0	0	0.0011759	1	1000	1	1.1089	128	1	0	0	0	0	0	0	0	0	0	0	0	0	0	0	0	0	0	0
1028	1	-0.016483	External <- Thr	External <- Thr	0	0	0.032974	1	1000	1	1	110	1	0	0	0	0	0	0	0	0	0	0	0	0	0	0	0	0	0	0
1029	1	-0.032682	External <- urea	External <- urea	0	0	0.065144	1	1000	1	0.82631	69	1	0	0	0	0	0	0	0	0	0	0	0	0	0	0	0	0	0	0
1030	1	-0.00046085	External <- (S)-ureidoglycolate	External <- (S)-ureidoglycolate	0	0	0.00092252	1	1000	1	0.82631	68	1	0	0	0	0	0	0	0	0	0	0	0	0	0	0	0	0	0	0
1031	1	-0.0031981	External <- Ika	External <- Ika	0	0	0.0064003	1	1000	1	1	64	1	0	0	0	0	0	0	0	0	0	0	0	0	0	0	0	0	0	0
1032	1	-0.00046875	External <- UDP-glucose	External <- UDP-glucose	0	0	0.00093765	1	1000	1	1	135	1	0	0	0	0	0	0	0	0	0	0	0	0	0	0	0	0	0	0
1033	1	0.17973	External -> Maltose	External -> Maltose	0	0.35946	0	1	1000	1	1	78	1	0	0	0	0	0	0	0	0	0	0	0	0	0	0	0	0	0	0
1034	1	-0.0056329	External <- shikimate	External <- shikimate	0	0	0.011265	1	1000	1	0.41712	101	1	0	0	0	0	0	0	0	0	0	0	0	0	0	0	0	0	0	0
1035	1	0.10583	External <-> Asp	External <-> Asp	0	0.31339	0.1018	1	1000	1	1.812	33	1	0	0	0	0	0	0	0	0	0	0	0	0	0	0	0	0	0	0
1036	1	-0.12404	External <-> alanine	External <-> alanine	0	0.0043584	0.25241	1	1000	1	0.0087641	62	1	0	0	0	0	0	0	0	0	0	0	0	0	0	0	0	0	0	0
1037	1	0.060911	External <-> NH4	External <-> NH4	0	0.55813	0.43621	1	1000	1	4.309	27	1	0	0	0	0	0	0	0	0	0	0	0	0	0	0	0	0	0	0
#	results of calculation in given conditon
*	Vf/Vb, Eq (4) shown in ref (20)

## Sheet: S1b
S1B The modeling results were obtained under growth condition, as shown below: (relaxation time: 197.11 s, initial value: 0.03)
ID	IsExternal	Flux #	Description	Equation	Keq	Vf *	Vb *	K1f	i1f	n1f	K1b	i1b	n1b	K2f	i2f	n2f	K2b	i2b	n2b	K3f	i3f	n3f	K3b	i3b	n3b	K4f	i4f	n4f	K4b	i4b	n4b	Remark
1	0	0.00031584	Maltose -> 2 Glc	Maltose -> 2 Glc	1	0.00063168	0	1	78	1	1	83	2	0	0	0	0	0	0	0	0	0	0	0	0	0	0	0	0	0	0
2	0	0.22802	Maltose -> TRHL	Maltose -> TRHL	1	0.45604	0	1	78	1	1	77	1	0	0	0	0	0	0	0	0	0	0	0	0	0	0	0	0	0	0
3	0	0.081735	ATP + Glc -> ADP + G-6-P	ATP + Glc -> ADP + G-6-P	1	0.32695	0	3	3	1	1	22	1	1	83	1	1	87	1	0	0	0	0	0	0	0	0	0	0	0	0
4	0	0.17995	G-6-P <-> F-6-P	G-6-P <-> F-6-P	1	0.57749	0.2176	1.8004	87	1	0.67837	88	1	0	0	0	0	0	0	0	0	0	0	0	0	0	0	0	0	0	0
5	0	0.0017494	FBP -> F-6-P + Pi	FBP -> F-6-P + Pi	1	0.0034991	0	3.0433	89	1	1	88	1	0	0	0	3	28	1	0	0	0	0	0	0	0	0	0	0	0	0
6	0	0.095057	F-6-P + ATP -> FBP + ADP	F-6-P + ATP -> FBP + ADP	1	0.38024	0	0.67837	88	1	1	89	1	3	3	1	1	22	1	0	0	0	0	0	0	0	0	0	0	0	0
7	0	0.093308	FBP <-> DHAP + TP	FBP <-> DHAP + TP	1	0.64178	0.40247	3.0433	89	1	1.7344	90	1	0	0	0	1.1001	91	1	0	0	0	0	0	0	0	0	0	0	0	0
8	0	-0.093308	TP <-> DHAP	TP <-> DHAP	1	0.32367	0.51029	1.1001	91	1	1.7344	90	1	0	0	0	0	0	0	0	0	0	0	0	0	0	0	0	0	0	0
9	0	0.22897	TP + Pi + NAD <-> 1,3-BPG + NADH	TP + Pi + NAD <-> 1,3-BPG + NADH	1	2.5586	0.81025	1.1001	91	1	4.1787	92	1	3	28	1	0.5	20	1	2	1	1	0	0	0	0	0	0	0	0	0
10	0	-0.22897	3-PG + ATP <-> 1,3-BPG + ADP	3-PG + ATP <-> 1,3-BPG + ADP	1	1.9168	2.8328	0.94226	4	1	4.1787	92	1	3	3	1	1	22	1	0	0	0	0	0	0	0	0	0	0	0	0
11	0	-0.20864	2-PG <-> 3-PG	2-PG <-> 3-PG	1	0.97445	1.3917	0.65973	5	1	0.94226	4	1	0	0	0	0	0	0	0	0	0	0	0	0	0	0	0	0	0	0
12	0	0.20864	2-PG <-> PEP	2-PG <-> PEP	1	1.5481	1.1308	0.65973	5	1	0.48188	6	1	0	0	0	0	0	0	0	0	0	0	0	0	0	0	0	0	0	0
13	0	0.22802	TRHL + Pi -> Glc + G-1-P	TRHL + Pi -> Glc + G-1-P	1	0.91208	0	1	77	1	1	83	1	3	28	1	1	134	1	0	0	0	0	0	0	0	0	0	0	0	0
14	0	-0.22751	G-6-P <-> G-1-P	G-6-P <-> G-1-P	1	0.18089	0.6359	1.8004	87	1	6.3283	134	1	0	0	0	0	0	0	0	0	0	0	0	0	0	0	0	0	0	0
15	0	0.00051027	UTP + G-1-P -> UDP-glucose + 2 Pi	UTP + G-1-P -> UDP-glucose + 2 Pi	1	0.0020417	0	2.5945	137	1	1	135	1	6.3283	134	1	3	28	2	0	0	0	0	0	0	0	0	0	0	0	0
16	0	0.072391	Ac-CoA + OAA -> Cit + CoA	Ac-CoA + OAA -> Cit + CoA	1	0.28956	0	0.29743	9	1	1	84	1	5.468	7	1	0.1	11	1	0	0	0	0	0	0	0	0	0	0	0	0
17	0	-0.072391	Cis-acon <-> Cit	Cis-acon <-> Cit	1	0.19017	0.33495	1.1719	85	1	2.0639	84	1	0	0	0	0	0	0	0	0	0	0	0	0	0	0	0	0	0	0
18	0	-0.072391	Icit <-> Cis-acon	Icit <-> Cis-acon	1	0.13008	0.27486	0.55465	86	1	1.1719	85	1	0	0	0	0	0	0	0	0	0	0	0	0	0	0	0	0	0	0
19	0	0.059226	Icit + NADP -> a-KG + NADPH + CO2	Icit + NADP -> a-KG + NADPH + CO2	1	0.2369	0	0.55465	86	1	1	12	1	0.9	2	1	0.5	21	1	0	0	0	5	26	1	0	0	0	0	0	0
20	0	0.051533	a-KG + 2 ox-FD + CoA -> Succ-CoA + CO2 + 2 re-FD	a-KG + 2 ox-FD + CoA -> Succ-CoA + CO2 + 2 re-FD	1	0.82456	0	1.9652	12	1	1	13	1	1	31	2	5	26	1	0.1	11	1	1	32	2	0	0	0	0	0	0
21	0	-0.021534	Succ + ATP + CoA <- Succ-CoA + Pi + ADP	Succ + ATP + CoA <- Succ-CoA + Pi + ADP	1	0	0.17227	1	14	1	1	13	1	3	3	1	3	28	1	0.1	11	1	1	22	1	0	0	0	0	0	0
22	0	-0.057966	Fum + FADH2 <-> Succ + FAD	Fum + FADH2 <-> Succ + FAD	1	0.39189	0.62376	2.3644	15	1	0.41821	14	1	0.1	23	1	0.9	16	1	0	0	0	0	0	0	0	0	0	0	0	0
23	0	0.036791	Fum <-> Mal	Fum <-> Mal	1	0.64655	0.57301	2.3644	15	1	2.0961	8	1	0	0	0	0	0	0	0	0	0	0	0	0	0	0	0	0	0	0
24	0	-0.055444	OAA + NADH <-> Mal + NAD	OAA + NADH <-> Mal + NAD	1	0.41608	0.6378	5.468	7	1	2.0961	8	1	0.5	20	1	2	1	1	0	0	0	0	0	0	0	0	0	0	0	0
25	0	-0.041405	CoA + Mal <- Ac-CoA + glyoxylate	CoA + Mal <- Ac-CoA + glyoxylate	1	0	0.16566	0.1	11	1	0.29743	9	1	1	8	1	1	131	1	0	0	0	0	0	0	0	0	0	0	0	0
26	0	0.013164	Icit -> Succ + glyoxylate	Icit -> Succ + glyoxylate	1	0.026327	0	0.55465	86	1	1	14	1	0	0	0	1	131	1	0	0	0	0	0	0	0	0	0	0	0	0
27	0	0.1293	G-6-P + NADP -> 6-PG + NADPH	G-6-P + NADP -> 6-PG + NADPH	1	0.5172	0	1.8004	87	1	1	93	1	0.9	2	1	0.5	21	1	0	0	0	0	0	0	0	0	0	0	0	0
28	0	0.041667	6-PG + NADP -> Ru-5-P + CO2 + NADPH	6-PG + NADP -> Ru-5-P + CO2 + NADPH	1	0.16669	0	1	93	1	1	95	1	0.9	2	1	5	26	1	0	0	0	0.5	21	1	0	0	0	0	0	0
29	0	-0.016639	Ru-5-P <-> Xu-5-P	Ru-5-P <-> Xu-5-P	1	0.22253	0.2558	0.80903	95	1	0.93003	96	1	0	0	0	0	0	0	0	0	0	0	0	0	0	0	0	0	0	0
30	0	0.0078132	Xu-5-P + R-5-P <-> S-7-P + TP	Xu-5-P + R-5-P <-> S-7-P + TP	1	0.33256	0.30129	0.93003	96	1	0.41644	97	1	0.54383	94	1	1.1001	91	1	0	0	0	0	0	0	0	0	0	0	0	0
31	0	0.0078132	S-7-P + TP <-> F-6-P + E-4-P	S-7-P + TP <-> F-6-P + E-4-P	1	0.40388	0.37262	0.41644	97	1	0.67837	88	1	1.1001	91	1	0.62301	98	1	0	0	0	0	0	0	0	0	0	0	0	0
32	0	-0.024452	Xu-5-P + E-4-P <-> F-6-P + TP	Xu-5-P + E-4-P <-> F-6-P + TP	1	0.33958	0.43739	0.93003	96	1	0.67837	88	1	0.62301	98	1	1.1001	91	1	0	0	0	0	0	0	0	0	0	0	0	0
33	0	0.012267	PEP + E-4-P -> DAHP + Pi	PEP + E-4-P -> DAHP + Pi	1	0.04907	0	0.48188	6	1	1	111	1	0.62301	98	1	3	28	1	0	0	0	0	0	0	0	0	0	0	0	0
34	0	0.012267	DAHP -> DHQ + Pi	DAHP -> DHQ + Pi	1	0.024535	0	1	111	1	1	99	1	0	0	0	3	28	1	0	0	0	0	0	0	0	0	0	0	0	0
35	0	0.012267	DHQ <-> DHS	DHQ <-> DHS	1	0.2429	0.21837	2.0493	99	1	1.8429	100	1	0	0	0	0	0	0	0	0	0	0	0	0	0	0	0	0	0	0
36	0	-0.012267	shikimate + NAD <-> DHS + NADH	shikimate + NAD <-> DHS + NADH	1	0.4152	0.46427	0.41202	101	1	1.8429	100	1	2	1	1	0.5	20	1	0	0	0	0	0	0	0	0	0	0	0	0
37	0	0.00554	ATP + shikimate -> ADP + shikimate-3P	ATP + shikimate -> ADP + shikimate-3P	1	0.022161	0	3	3	1	1	22	1	0.41202	101	1	1	102	1	0	0	0	0	0	0	0	0	0	0	0	0
38	0	0.0055399	PEP + shikimate-3P <-> Pi + EPSP	PEP + shikimate-3P <-> Pi + EPSP	1	0.5655	0.54333	0.48188	6	1	3	28	1	2.5459	102	1	0.39283	103	1	0	0	0	0	0	0	0	0	0	0	0	0
39	0	0.00554	EPSP -> chorismate + Pi	EPSP -> chorismate + Pi	1	0.01108	0	0.39283	103	1	1	104	1	0	0	0	3	28	1	0	0	0	0	0	0	0	0	0	0	0	0
40	0	0.0055402	chorismate + Gln <-> 4HB + Pyr + Glu	chorismate + Gln <-> 4HB + Pyr + Glu	1	1.3762	1.3433	1.6921	104	1	6.6132	105	1	1.1242	35	1	0.4793	10	1	0	0	0	0.58603	17	1	0	0	0	0	0	0
41	0	0.0054122	GPP + 4HB <-> G-4HB + 2 Pi	GPP + 4HB <-> G-4HB + 2 Pi	1	0.38246	0.36082	0.37193	109	1	0.25782	106	1	6.6132	105	1	3	28	2	0	0	0	0	0	0	0	0	0	0	0	0
42	0	0.0054122	G-4HB + NADPH <-> XiaB + NADP	G-4HB + NADPH <-> XiaB + NADP	1	0.35665	0.335	0.25782	106	1	0.13449	107	1	0.5	21	1	0.9	2	1	0	0	0	0	0	0	0	0	0	0	0	0
43	0	0.0054122	XiaB + Thr + ATP -> XiaA + AMP + 2 Pi	XiaB + Thr + ATP -> XiaA + AMP + 2 Pi	1	0.043298	0	0.13449	107	1	1	108	1	1	110	1	1	30	1	3	3	1	3	28	2	0	0	0	0	0	0
44	0	0.01082	TP + Pyr -> DXP + CO2	TP + Pyr -> DXP + CO2	1	0.043286	0	1.1001	91	1	1	112	1	0.4793	10	1	5	26	1	0	0	0	0	0	0	0	0	0	0	0	0
45	0	0.01082	DXP + NADPH <-> MEP + NADP	DXP + NADPH <-> MEP + NADP	1	0.199	0.15571	3.6618	112	1	1.5918	113	1	0.5	21	1	0.9	2	1	0	0	0	0	0	0	0	0	0	0	0	0
46	0	0.010819	MEP + CTP <-> CDP-ME + 2 Pi	MEP + CTP <-> CDP-ME + 2 Pi	1	1.543	1.4997	1.5918	113	1	0.17188	114	1	1	120	1	3	28	2	0	0	0	0	0	0	0	0	0	0	0	0
47	0	0.010819	CDP-ME + ATP -> CDP-MEP + ADP	CDP-ME + ATP -> CDP-MEP + ADP	1	0.043283	0	0.17188	114	1	1	115	1	3	3	1	1	22	1	0	0	0	0	0	0	0	0	0	0	0	0
48	0	0.010824	CDP-MEP <-> ME-CPP + CMP	CDP-MEP <-> ME-CPP + CMP	1	0.73863	0.70665	11.3809	115	1	10.8908	116	1	0	0	0	1	121	1	0	0	0	0	0	0	0	0	0	0	0	0
49	0	0.010825	ME-CPP + 2 re-FD <-> HMBPP + 2 ox-FD	ME-CPP + 2 re-FD <-> HMBPP + 2 ox-FD	1	0.5134	0.42683	10.8908	116	1	9.0529	117	1	1	32	2	1	31	2	0	0	0	0	0	0	0	0	0	0	0	0
50	0	0.010825	HMBPP + NADH <-> IPP + NAD	HMBPP + NADH <-> IPP + NAD	1	0.38008	0.3368	9.0529	117	1	2.0046	118	1	0.5	20	1	2	1	1	0	0	0	0	0	0	0	0	0	0	0	0
51	0	0.0054124	IPP <-> DMAPP	IPP <-> DMAPP	1	0.16846	0.15764	2.0046	118	1	1.8752	119	1	0	0	0	0	0	0	0	0	0	0	0	0	0	0	0	0	0	0
52	0	0.0054123	DMAPP + IPP <-> GPP + 2 Pi	DMAPP + IPP <-> GPP + 2 Pi	1	0.19744	0.1758	1.8752	119	1	0.37193	109	1	2.0046	118	1	3	28	2	0	0	0	0	0	0	0	0	0	0	0	0
53	0	0.03082	2 Ac-CoA + ATP -> ikap + Pi + ADP	2 Ac-CoA + ATP -> ikap + Pi + ADP	1	0.2466	0	0.29743	9	2	1	141	1	3	3	1	3	28	1	0	0	0	1	22	1	0	0	0	0	0	0
54	0	0.0051367	6 ikap + Orn + NADPH -> Ika + NADP	6 ikap + Orn + NADPH -> Ika + NADP	1	1.3151	0	1	141	6	1	64	1	0.26338	82	1	0.9	2	1	0.5	21	1	0	0	0	0	0	0	0	0	0
55	0	0.020335	3-PG + NAD <-> PHP + NADH	3-PG + NAD <-> PHP + NADH	1	1.1487	1.0673	0.94226	4	1	3.5028	129	1	2	1	1	0.5	20	1	0	0	0	0	0	0	0	0	0	0	0	0
56	0	0.020336	PHP + Glu -> a-KG + 3Pser	PHP + Glu -> a-KG + 3Pser	1	0.081341	0	3.5028	129	1	1	12	1	0.58603	17	1	1	127	1	0	0	0	0	0	0	0	0	0	0	0	0
57	0	0.020336	3Pser -> Ser + Pi	3Pser -> Ser + Pi	1	0.040674	0	1	127	1	1	128	1	0	0	0	3	28	1	0	0	0	0	0	0	0	0	0	0	0	0
58	0	0.0014589	Ser -> Pyr + NH4	Ser -> Pyr + NH4	1	0.0029189	0	1.0877	128	1	1	10	1	0	0	0	1	27	1	0	0	0	0	0	0	0	0	0	0	0	0
59	0	0.018347	Ser + THF <-> Gly + M-THF	Ser + THF <-> Gly + M-THF	1	0.25269	0.1793	1.0877	128	1	0.93495	57	1	1.0237	48	1	0.84522	140	1	0	0	0	0	0	0	0	0	0	0	0	0
60	0	0.0054985	Gly -> NH4 + glyoxylate	Gly -> NH4 + glyoxylate	1	0.011003	0	0.93495	57	1	1	27	1	0	0	0	1	131	1	0	0	0	0	0	0	0	0	0	0	0	0
61	0	0.00066315	Thr -> Gly + acetaldehyde	Thr -> Gly + acetaldehyde	1	0.0013262	0	1	110	1	1	57	1	0	0	0	1	143	1	0	0	0	0	0	0	0	0	0	0	0	0
62	0	0.00060985	NAD + acetaldehyde -> Acetate + NADH	NAD + acetaldehyde -> Acetate + NADH	1	0.0023686	0	2	1	1	1	34	1	1	143	1	0.5	20	1	0	0	0	0	0	0	0	0	0	0	0	0
63	0	0.0246	PSER -> Thr + Pi	PSER -> Thr + Pi	1	0.049199	0	1	126	1	1	110	1	0	0	0	3	28	1	0	0	0	0	0	0	0	0	0	0	0	0
64	0	0.0246	HSER + ATP -> PSER + ADP	HSER + ATP -> PSER + ADP	1	0.098399	0	0.44948	125	1	1	126	1	3	3	1	1	22	1	0	0	0	0	0	0	0	0	0	0	0	0
65	0	0.024599	Asp-SA + NADH <-> HSER + NAD	Asp-SA + NADH <-> HSER + NAD	1	0.50989	0.41149	2.2276	124	1	0.44948	125	1	0.5	20	1	2	1	1	0	0	0	0	0	0	0	0	0	0	0	0
66	0	0.024599	Asp-4P + NADPH -> Asp-SA + NADP + Pi	Asp-4P + NADPH -> Asp-SA + NADP + Pi	1	0.098405	0	1	123	1	1	124	1	0.5	21	1	0.9	2	1	0	0	0	3	28	1	0	0	0	0	0	0
67	0	0.024599	Asp + ATP -> Asp-4P + ADP	Asp + ATP -> Asp-4P + ADP	1	0.098405	0	1.6524	33	1	1	123	1	3	3	1	1	22	1	0	0	0	0	0	0	0	0	0	0	0	0
68	0	-0.00063312	OAA + Glu <-> Asp + a-KG	OAA + Glu <-> Asp + a-KG	1	0.19073	0.19333	5.468	7	1	1.6524	33	1	0.58603	17	1	1.9652	12	1	0	0	0	0	0	0	0	0	0	0	0	0
69	0	0.019294	alanine + NAD -> Pyr + NADH + NH4	alanine + NAD -> Pyr + NADH + NH4	1	0.077179	0	0.0088677	62	1	1	10	1	2	1	1	0.5	20	1	0	0	0	1	27	1	0	0	0	0	0	0
70	0	-0.16703	a-KG + alanine <-> Glu + Pyr	a-KG + alanine <-> Glu + Pyr	1	0.044179	0.71228	1.9652	12	1	0.58603	17	1	0.0088677	62	1	0.4793	10	1	0	0	0	0	0	0	0	0	0	0	0	0
71	0	-0.11265	Glu + NAD <-> NH4 + a-KG + NADH	Glu + NAD <-> NH4 + a-KG + NADH	1	0.26895	1.1467	0.58603	17	1	5.0895	27	1	2	1	1	1.9652	12	1	0	0	0	0.5	20	1	0	0	0	0	0	0
72	0	-0.16031	Gln + ADP + Pi <- Glu + ATP + NH4	Gln + ADP + Pi <- Glu + ATP + NH4	1	0	1.2825	1	35	1	0.58603	17	1	1	22	1	3	3	1	3	28	1	5.0895	27	1	0	0	0	0	0	0
73	0	-0.0040553	Glu + NH4 <- Gln	Glu + NH4 <- Gln	1	0	0.00811	1	17	1	1.1242	35	1	1	27	1	0	0	0	0	0	0	0	0	0	0	0	0	0	0	0
74	0	-0.0516	2 Glu + NAD <- Gln + a-KG + NADH	2 Glu + NAD <- Gln + a-KG + NADH	1	0	0.82548	1	17	2	1.1242	35	1	2	1	1	1.9652	12	1	0	0	0	0.5	20	1	0	0	0	0	0	0
75	0	-0.028318	2 Glu + NADP <- Gln + a-KG + NADPH	2 Glu + NADP <- Gln + a-KG + NADPH	1	0	0.45299	1	17	2	1.1242	35	1	0.9	2	1	1.9652	12	1	0	0	0	0.5	21	1	0	0	0	0	0	0
76	0	4.13e-05	Ac-CoA + Glu <-> CoA + N-Acetyl-L-glutamate	Ac-CoA + Glu <-> CoA + N-Acetyl-L-glutamate	1	3.0762	3.0761	0.29743	9	1	0.1	11	1	0.58603	17	1	1.7431	73	1	0	0	0	0	0	0	0	0	0	0	0	0
77	0	0.00043064	ATP + N-Acetyl-L-glutamate -> ADP + N-acetyl-L-glutamyl-5-phosphate	ATP + N-Acetyl-L-glutamate -> ADP + N-acetyl-L-glutamyl-5-phosphate	1	0.0017227	0	3	3	1	1	22	1	1.7431	73	1	1	75	1	0	0	0	0	0	0	0	0	0	0	0	0
78	0	-0.00039885	N-acetyl-L-glutamate-5-semialdehyde + NADP + Pi <-> N-acetyl-L-glutamyl-5-phosphate + NADPH	N-acetyl-L-glutamate-5-semialdehyde + NADP + Pi <-> N-acetyl-L-glutamyl-5-phosphate + NADPH	1	0.16223	0.16476	2.6484	76	1	14.5251	75	1	0.9	2	1	0.5	21	1	3	28	1	0	0	0	0	0	0	0	0	0
79	0	-0.00039203	N-Acetylornithine + a-KG <-> N-acetyl-L-glutamate-5-semialdehyde + Glu	N-Acetylornithine + a-KG <-> N-acetyl-L-glutamate-5-semialdehyde + Glu	1	0.27099	0.27266	0.78495	74	1	2.6484	76	1	1.9652	12	1	0.58603	17	1	0	0	0	0	0	0	0	0	0	0	0	0
80	0	0.00039001	Glu + N-Acetylornithine <-> Orn + N-Acetyl-L-glutamate	Glu + N-Acetylornithine <-> Orn + N-Acetyl-L-glutamate	1	1.0381	1.0364	0.58603	17	1	0.26338	82	1	0.78495	74	1	1.7431	73	1	0	0	0	0	0	0	0	0	0	0	0	0
81	0	0.014475	Orn + Carbamoylphosphate -> Pi + Citrulline	Orn + Carbamoylphosphate -> Pi + Citrulline	1	0.057823	0	0.26338	82	1	3	28	1	0.43104	130	1	1	71	1	0	0	0	0	0	0	0	0	0	0	0	0
82	0	0.018961	ATP + Asp + Citrulline -> 2 Pi + AMP + Argininosuccinate	ATP + Asp + Citrulline -> 2 Pi + AMP + Argininosuccinate	1	0.15143	0	3	3	1	3	28	2	1.6524	33	1	1	30	1	1	71	1	1	72	1	0	0	0	0	0	0
83	0	0.018956	Argininosuccinate <-> Arginine + Fum	Argininosuccinate <-> Arginine + Fum	1	0.45566	0.40128	1.8088	72	1	0.67343	70	1	0	0	0	2.3644	15	1	0	0	0	0	0	0	0	0	0	0	0	0
84	0	0.0044881	Arginine -> Citrulline + NH4	Arginine -> Citrulline + NH4	1	0.0089591	0	0.67343	70	1	1	71	1	0	0	0	1	27	1	0	0	0	0	0	0	0	0	0	0	0	0
85	0	-0.0047569	Orn + a-KG <-> Glu-SA + Glu	Orn + a-KG <-> Glu-SA + Glu	1	0.36276	0.38176	0.26338	82	1	0.92952	138	1	1.9652	12	1	0.58603	17	1	0	0	0	0	0	0	0	0	0	0	0	0
86	0	-0.0047593	Glu-SA + NADP + ADP + Pi <- Glu + NADPH + ATP	Glu-SA + NADP + ADP + Pi <- Glu + NADPH + ATP	1	0	0.038072	1	138	1	0.58603	17	1	0.9	2	1	0.5	21	1	1	22	1	3	3	1	3	28	1	0	0	0
87	0	-0.014466	Orn + urea <- Arginine	Orn + urea <- Arginine	1	0	0.028877	1	82	1	0.67343	70	1	1	69	1	0	0	0	0	0	0	0	0	0	0	0	0	0	0	0
88	0	0.25818	PEP + ADP -> Pyr + ATP	PEP + ADP -> Pyr + ATP	1	1.0327	0	0.48188	6	1	1	10	1	1	22	1	3	3	1	0	0	0	0	0	0	0	0	0	0	0	0
89	0	-0.01744	PEP + AMP + Pi <- Pyr + ATP	PEP + AMP + Pi <- Pyr + ATP	1	0	0.069767	1	6	1	0.4793	10	1	1	30	1	3	3	1	3	28	1	0	0	0	0	0	0	0	0	0
90	0	-0.0082078	OAA + Pi <- PEP + CO2	OAA + Pi <- PEP + CO2	1	0	0.032832	1	7	1	0.48188	6	1	3	28	1	5	26	1	0	0	0	0	0	0	0	0	0	0	0	0
91	0	0.063116	OAA + GTP -> PEP + GDP + CO2	OAA + GTP -> PEP + GDP + CO2	1	0.25246	0	5.468	7	1	1	6	1	1	36	1	1	37	1	0	0	0	5	26	1	0	0	0	0	0	0
92	0	0.022752	Mal + NADP <-> Pyr + CO2 + NADPH	Mal + NADP <-> Pyr + CO2 + NADPH	1	0.32076	0.20362	2.0961	8	1	0.4793	10	1	0.9	2	1	5	26	1	0	0	0	0.5	21	1	0	0	0	0	0	0
93	0	0.19757	Pyr + CoA + NAD -> Ac-CoA + CO2 + NADH	Pyr + CoA + NAD -> Ac-CoA + CO2 + NADH	1	1.5806	0	0.4793	10	1	1	9	1	0.1	11	1	5	26	1	2	1	1	0.5	20	1	0	0	0	0	0	0
94	0	0.0020884	Ac-CoA + 2 Pi + AMP -> Acetate + ATP + CoA	Ac-CoA + 2 Pi + AMP -> Acetate + ATP + CoA	1	0.033412	0	0.29743	9	1	1	34	1	3	28	2	3	3	1	1	30	1	0.1	11	1	0	0	0	0	0	0
95	0	0.073223	Asp + Fum -> OAA + Succ + NH4	Asp + Fum -> OAA + Succ + NH4	1	0.29286	0	1.6524	33	1	1	7	1	2.3644	15	1	1	14	1	0	0	0	1	27	1	0	0	0	0	0	0
96	0	0.032829	ATP + R-5-P -> AMP + PRPP	ATP + R-5-P -> AMP + PRPP	1	0.13133	0	3	3	1	1	30	1	0.54383	94	1	1	38	1	0	0	0	0	0	0	0	0	0	0	0	0
97	0	-0.058307	R-5-P <-> Ru-5-P	R-5-P <-> Ru-5-P	1	0.23917	0.35578	0.54383	94	1	0.80903	95	1	0	0	0	0	0	0	0	0	0	0	0	0	0	0	0	0	0	0
98	0	-0.087628	GLCN + ATP <- ADP + 6-PG	GLCN + ATP <- ADP + 6-PG	1	0	0.35052	1	79	1	1	22	1	3	3	1	1	93	1	0	0	0	0	0	0	0	0	0	0	0	0
99	0	0.087629	GLCN <-> 2-keto-3-deoxygluconate	GLCN <-> 2-keto-3-deoxygluconate	1	2.1236	1.9483	0.46073	79	1	0.42268	81	1	0	0	0	0	0	0	0	0	0	0	0	0	0	0	0	0	0	0
100	0	0.087628	2-keto-3-deoxygluconate + ATP <-> KDPG + ADP	2-keto-3-deoxygluconate + ATP <-> KDPG + ADP	1	1.5231	1.1726	0.42268	81	1	0.97608	80	1	3	3	1	1	22	1	0	0	0	0	0	0	0	0	0	0	0	0
101	0	0.087628	KDPG <-> Pyr + TP	KDPG <-> Pyr + TP	1	0.46714	0.25231	0.97608	80	1	0.4793	10	1	0	0	0	1.1001	91	1	0	0	0	0	0	0	0	0	0	0	0	0
102	0	-0.013138	PRA + 2 Pi + Glu <- Gln + PRPP	PRA + 2 Pi + Glu <- Gln + PRPP	1	0	0.10511	1	45	1	1.1242	35	1	3	28	2	2.0424	38	1	1	17	1	0	0	0	0	0	0	0	0	0
103	0	0.013138	ATP + Gly + PRA -> ADP + Pi + GAR	ATP + Gly + PRA -> ADP + Pi + GAR	1	0.10512	0	3	3	1	1	22	1	0.93495	57	1	3	28	1	1	45	1	1	46	1	0	0	0	0	0	0
104	0	0.013139	F-THF + GAR <-> THF + FGAR	F-THF + GAR <-> THF + FGAR	1	0.20272	0.15015	1.0842	47	1	1.0237	48	1	1.129	46	1	0.88574	49	1	0	0	0	0	0	0	0	0	0	0	0	0
105	0	0.013139	ATP + Gln + FGAR -> ADP + Pi + Glu + FGAM	ATP + Gln + FGAR -> ADP + Pi + Glu + FGAM	1	0.10515	0	3	3	1	1	22	1	1.1242	35	1	3	28	1	0.88574	49	1	1	17	1	0	0	0	1	50	1
106	0	0.013139	ATP + FGAM -> ADP + Pi + AIR	ATP + FGAM -> ADP + Pi + AIR	1	0.052578	0	3	3	1	1	22	1	1	50	1	3	28	1	0	0	0	1	51	1	0	0	0	0	0	0
107	0	-0.013139	CAIR <-> CO2 + AIR	CAIR <-> CO2 + AIR	1	0.095506	0.13972	1.8492	52	1	5	26	1	0	0	0	0.54102	51	1	0	0	0	0	0	0	0	0	0	0	0	0
108	0	0.01314	ATP + Asp + CAIR -> ADP + Pi + SAICAR	ATP + Asp + CAIR -> ADP + Pi + SAICAR	1	0.10518	0	3	3	1	1	22	1	1.6524	33	1	3	28	1	1.8492	52	1	1	53	1	0	0	0	0	0	0
109	0	0.013142	SAICAR <-> Fum + AICAR	SAICAR <-> Fum + AICAR	1	0.41017	0.37201	1.6145	53	1	2.3644	15	1	0	0	0	0.61909	54	1	0	0	0	0	0	0	0	0	0	0	0	0
110	0	0.013143	F-THF + AICAR -> THF + FAICAR	F-THF + AICAR -> THF + FAICAR	1	0.052596	0	1.0842	47	1	1	48	1	0.61909	54	1	1	55	1	0	0	0	0	0	0	0	0	0	0	0	0
111	0	-0.013143	IMP <-> FAICAR	IMP <-> FAICAR	1	0.11628	0.14258	0.35614	56	1	0.43672	55	1	0	0	0	0	0	0	0	0	0	0	0	0	0	0	0	0	0	0
112	0	-0.013143	hypoxanthine + PRPP <-> IMP + 2 Pi	hypoxanthine + PRPP <-> IMP + 2 Pi	1	0.28941	0.34201	1.3279	59	1	0.35614	56	1	2.0424	38	1	3	28	2	0	0	0	0	0	0	0	0	0	0	0	0
113	0	0.010553	Adenine -> hypoxanthine + NH4	Adenine -> hypoxanthine + NH4	1	0.021106	0	1	58	1	1	59	1	0	0	0	1	27	1	0	0	0	0	0	0	0	0	0	0	0	0
114	0	-0.023697	xanthine <-> hypoxanthine	xanthine <-> hypoxanthine	1	0.31959	0.367	1.1564	60	1	1.3279	59	1	0	0	0	0	0	0	0	0	0	0	0	0	0	0	0	0	0	0
115	0	0.023697	xanthine + NAD <-> urate + NADH	xanthine + NAD <-> urate + NADH	1	0.44202	0.3472	1.1564	60	1	3.6335	65	1	2	1	1	0.5	20	1	0	0	0	0	0	0	0	0	0	0	0	0
116	0	0.023699	urate + O2 -> CO2 + Allantoin + H2O2	urate + O2 -> CO2 + Allantoin + H2O2	1	0.094818	0	3.6335	65	1	5	26	1	1	132	1	1	66	1	0	0	0	1	133	1	0	0	0	0	0	0
117	0	0.023699	Allantoin <-> Allantoate	Allantoin <-> Allantoate	1	0.14692	0.099506	1.3756	66	1	0.93196	67	1	0	0	0	0	0	0	0	0	0	0	0	0	0	0	0	0	0	0
118	0	0.023699	Allantoate <-> (S)-ureidoglycolate + urea	Allantoate <-> (S)-ureidoglycolate + urea	1	0.28322	0.21816	0.93196	67	1	0.84735	68	1	0	0	0	0.84735	69	1	0	0	0	0	0	0	0	0	0	0	0	0
119	0	0.022742	(S)-ureidoglycolate -> glyoxylate + 2 NH4 + CO2	(S)-ureidoglycolate -> glyoxylate + 2 NH4 + CO2	1	0.045497	0	0.84735	68	1	1	131	1	0	0	0	1	27	2	0	0	0	5	26	1	0	0	0	0	0	0
120	0	0.0084329	2 ATP + NH4 + HCO3- -> 2 ADP + Pi + Carbamoylphosphate	2 ATP + NH4 + HCO3- -> 2 ADP + Pi + Carbamoylphosphate	1	0.13494	0	3	3	2	1	22	2	5.0895	27	1	3	28	1	1	39	1	1	130	1	0	0	0	0	0	0
121	0	0.012193	2 ATP + Gln + HCO3- -> 2 ADP + Pi + Glu + Carbamoylphosphate	2 ATP + Gln + HCO3- -> 2 ADP + Pi + Glu + Carbamoylphosphate	1	0.1951	0	3	3	2	1	22	2	1.1242	35	1	3	28	1	1	39	1	1	17	1	0	0	0	1	130	1
122	0	-0.019952	Carbamoylphosphate + Asp <-> Pi + N-carbamoyl-L-aspartate	Carbamoylphosphate + Asp <-> Pi + N-carbamoyl-L-aspartate	1	0.11952	0.1993	0.43104	130	1	3	28	1	1.6524	33	1	0.39583	40	1	0	0	0	0	0	0	0	0	0	0	0	0
123	0	0.019952	(S)-dihydroorotate <-> N-carbamoyl-L-aspartate	(S)-dihydroorotate <-> N-carbamoyl-L-aspartate	1	0.094346	0.054456	0.68593	41	1	0.39583	40	1	0	0	0	0	0	0	0	0	0	0	0	0	0	0	0	0	0	0
124	0	-0.019951	(S)-dihydroorotate + Fum <-> orotate + Succ	(S)-dihydroorotate + Fum <-> orotate + Succ	1	0.45295	0.53273	0.68593	41	1	4.5604	42	1	2.3644	15	1	0.41821	14	1	0	0	0	0	0	0	0	0	0	0	0	0
125	0	0.01995	orotidine_5P + 2 Pi <-> orotate + PRPP	orotidine_5P + 2 Pi <-> orotate + PRPP	1	0.51809	0.35853	1.495	43	1	4.5604	42	1	3	28	2	2.0424	38	1	0	0	0	0	0	0	0	0	0	0	0	0
126	0	-0.019949	orotidine_5P <-> UMP + CO2	orotidine_5P <-> UMP + CO2	1	0.57967	0.64152	1.495	43	1	0.33086	44	1	0	0	0	5	26	1	0	0	0	0	0	0	0	0	0	0	0	0
127	0	-0.052784	UMP + 2 Pi <-> uracil + PRPP	UMP + 2 Pi <-> uracil + PRPP	1	0.32689	0.74921	0.33086	44	1	3.3411	61	1	3	28	2	2.0424	38	1	0	0	0	0	0	0	0	0	0	0	0	0
128	0	0.032334	Cytosine -> uracil + NH4	Cytosine -> uracil + NH4	1	0.064679	0	1	63	1	1	61	1	0	0	0	1	27	1	0	0	0	0	0	0	0	0	0	0	0	0
129	0	0.032333	CMP -> Cytosine + R-5-P	CMP -> Cytosine + R-5-P	1	0.064678	0	1	121	1	1	63	1	0	0	0	1	94	1	0	0	0	0	0	0	0	0	0	0	0	0
130	0	0.032327	ATP + UTP + Gln -> ADP + Pi + CTP + Glu	ATP + UTP + Gln -> ADP + Pi + CTP + Glu	1	0.25869	0	3	3	1	1	22	1	2.5945	137	1	3	28	1	1.1242	35	1	1	120	1	0	0	0	1	17	1
131	0	-0.021509	ATP + CDP <-> ADP + CTP	ATP + CDP <-> ADP + CTP	1	1.912	1.9981	3	3	1	1	22	1	1	122	1	1	120	1	0	0	0	0	0	0	0	0	0	0	0	0
132	0	-0.021509	ATP + CMP <-> ADP + CDP	ATP + CMP <-> ADP + CDP	1	1.1975	1.2835	3	3	1	1	22	1	1	121	1	1	122	1	0	0	0	0	0	0	0	0	0	0	0	0
133	0	0.032835	ATP + UDP <-> ADP + UTP	ATP + UDP <-> ADP + UTP	1	2.7863	2.6549	3	3	1	1	22	1	0.90724	136	1	2.5945	137	1	0	0	0	0	0	0	0	0	0	0	0	0
134	0	0.063116	ATP + GDP <-> ADP + GTP	ATP + GDP <-> ADP + GTP	1	1.1856	0.93313	3	3	1	1	22	1	1	37	1	1	36	1	0	0	0	0	0	0	0	0	0	0	0	0
135	0	0.032835	ATP + UMP <-> ADP + UDP	ATP + UMP <-> ADP + UDP	1	1.5246	1.3932	3	3	1	1	22	1	0.33086	44	1	0.90724	136	1	0	0	0	0	0	0	0	0	0	0	0	0
136	0	0.040708	2 re-FD + NAD + H <-> 2 ox-FD + NADH	2 re-FD + NAD + H <-> 2 ox-FD + NADH	1	1.0352	0.43213	1	32	2	1	31	2	2	1	1	0.5	20	1	0.599	29	1	0	0	0	0	0	0	0	0	0
137	0	0.27468	NADH + Q -> NAD + QH2 + 2 H	NADH + Q -> NAD + QH2 + 2 H	1	1.0987	0	0.5	20	1	2	1	1	1	18	1	1	24	1	0	0	0	1	29	2	0	0	0	0	0	0
138	0	0.33265	QH2 + 2 Cyt-Cox -> Q + 2 Cyt-Cred	QH2 + 2 Cyt-Cox -> Q + 2 Cyt-Cred	1	2.6612	0	1	24	1	1	18	1	1	19	2	1	25	2	0	0	0	0	0	0	0	0	0	0	0	0
139	0	0.057966	FADH2 + Q -> FAD + QH2	FADH2 + Q -> FAD + QH2	1	0.23186	0	0.1	23	1	0.9	16	1	1	18	1	1	24	1	0	0	0	0	0	0	0	0	0	0	0	0
140	0	-0.58698	ATP <- ADP + 2 H + Pi	ATP <- ADP + 2 H + Pi	1	0	4.6958	3	3	1	1	22	1	0	0	0	0.599	29	2	0	0	0	3	28	1	0	0	0	0	0	0
141	0	0.6653	Cyt-Cred -> Cyt-Cox + H	Cyt-Cred -> Cyt-Cox + H	1	1.3306	0	1	25	1	1	19	1	0	0	0	1	29	1	0	0	0	0	0	0	0	0	0	0	0	0
142	0	0.072554	ATP + AMP <-> 2 ADP	ATP + AMP <-> 2 ADP	1	2.0452	1.8192	3	3	1	1	22	2	1	30	1	0	0	0	0	0	0	0	0	0	0	0	0	0	0	0
1001	1	0.29998	ATP -> ADP + Pi	ATP -> ADP + Pi	1	0.6	0	3	3	1	1	22	1	0	0	0	3	28	1	0	0	0	0	0	0	0	0	0	0	0	0
1002	1	0.1735	NADPH -> NADP	NADPH -> NADP	1	0.34696	0	0.5	21	1	0.9	2	1	0	0	0	0	0	0	0	0	0	0	0	0	0	0	0	0	0	0
1003	1	0.1	NADH -> NAD	NADH -> NAD	1	0.2	0	0.5	20	1	2	1	1	0	0	0	0	0	0	0	0	0	0	0	0	0	0	0	0	0	0
1004	1	-0.018347	External <-> M-THF	External <-> M-THF	0	0.039313	0.076012	1	1000	1	0.84522	140	1	0	0	0	0	0	0	0	0	0	0	0	0	0	0	0	0	0	0
1005	1	-0.026103	External <- Carbamoylphosphate	External <- Carbamoylphosphate	0	0	0.052233	1	1000	1	0.43104	130	1	0	0	0	0	0	0	0	0	0	0	0	0	0	0	0	0	0	0
1006	1	-0.020002	External <- Ac-CoA	External <- Ac-CoA	0	0	0.040006	1	1000	1	0.29743	9	1	0	0	0	0	0	0	0	0	0	0	0	0	0	0	0	0	0	0
1007	1	-0.0020008	External <- Pyr	External <- Pyr	0	0	0.0040017	1	1000	1	0.4793	10	1	0	0	0	0	0	0	0	0	0	0	0	0	0	0	0	0	0	0
1008	1	-0.0020006	External <- OAA	External <- OAA	0	0	0.004001	1	1000	1	5.468	7	1	0	0	0	0	0	0	0	0	0	0	0	0	0	0	0	0	0	0
1009	1	-0.0070002	External <- a-KG	External <- a-KG	0	0	0.014001	1	1000	1	1.9652	12	1	0	0	0	0	0	0	0	0	0	0	0	0	0	0	0	0	0	0
1010	1	-0.070002	External <- F-6-P	External <- F-6-P	0	0	0.14	1	1000	1	0.67837	88	1	0	0	0	0	0	0	0	0	0	0	0	0	0	0	0	0	0	0
1011	1	-0.0049999	External <- PEP	External <- PEP	0	0	0.01	1	1000	1	0.48188	6	1	0	0	0	0	0	0	0	0	0	0	0	0	0	0	0	0	0	0
1012	1	-0.049998	External <- R-5-P	External <- R-5-P	0	0	0.099999	1	1000	1	0.54383	94	1	0	0	0	0	0	0	0	0	0	0	0	0	0	0	0	0	0	0
1013	1	-0.029999	External <- Succ-CoA	External <- Succ-CoA	0	0	0.060001	1	1000	1	1	13	1	0	0	0	0	0	0	0	0	0	0	0	0	0	0	0	0	0	0
1014	1	-0.019999	External <- E-4-P	External <- E-4-P	0	0	0.039999	1	1000	1	0.62301	98	1	0	0	0	0	0	0	0	0	0	0	0	0	0	0	0	0	0	0
1015	1	-0.0099988	External <- TP	External <- TP	0	0	0.019999	1	1000	1	1.1001	91	1	0	0	0	0	0	0	0	0	0	0	0	0	0	0	0	0	0	0
1016	1	-0.14692	External <-> Glc	External <-> Glc	0	0.0086664	0.30249	1	1000	1	1	83	1	0	0	0	0	0	0	0	0	0	0	0	0	0	0	0	0	0	0
1017	1	-0.0054123	External <- XiaA	External <- XiaA	0	0	0.010825	1	1000	1	1	108	1	0	0	0	0	0	0	0	0	0	0	0	0	0	0	0	0	0	0
1018	1	-0.0026725	External <-> Acetate	External <-> Acetate	0	9.7054	9.7091	1	1000	1	1	34	1	0	0	0	0	0	0	0	0	0	0	0	0	0	0	0	0	0	0
1019	1	-0.030004	External <- Succ	External <- Succ	0	0	0.060001	1	1000	1	0.41821	14	1	0	0	0	0	0	0	0	0	0	0	0	0	0	0	0	0	0	0
1020	1	-0.00012896	External <- 4HB	External <- 4HB	0	0	0.00025794	1	1000	1	6.6132	105	1	0	0	0	0	0	0	0	0	0	0	0	0	0	0	0	0	0	0
1021	1	0.010553	External <-> Adenine	External <-> Adenine	0	0.10049	0.079389	1	1000	1	1	58	1	0	0	0	0	0	0	0	0	0	0	0	0	0	0	0	0	0	0
1022	1	0.02045	External <-> uracil	External <-> uracil	0	0.12261	0.081709	1	1000	1	3.3411	61	1	0	0	0	0	0	0	0	0	0	0	0	0	0	0	0	0	0	0
1023	1	0.0044967	External <-> Glu	External <-> Glu	0	0.10907	0.10007	1	1000	1	0.58603	17	1	0	0	0	0	0	0	0	0	0	0	0	0	0	0	0	0	0	0
1024	1	0.026282	External <-> F-THF	External <-> F-THF	0	0.081796	0.029214	1	1000	1	1.0842	47	1	0	0	0	0	0	0	0	0	0	0	0	0	0	0	0	0	0	0
1025	1	-0.0079343	External <-> THF	External <-> THF	0	0.036681	0.052563	1	1000	1	1.0237	48	1	0	0	0	0	0	0	0	0	0	0	0	0	0	0	0	0	0	0
1026	1	-0.00037478	External <- Gly	External <- Gly	0	0	0.00074997	1	1000	1	0.93495	57	1	0	0	0	0	0	0	0	0	0	0	0	0	0	0	0	0	0	0
1027	1	-0.00052981	External <- Ser	External <- Ser	0	0	0.00106	1	1000	1	1.0877	128	1	0	0	0	0	0	0	0	0	0	0	0	0	0	0	0	0	0	0
1028	1	-0.018524	External <- Thr	External <- Thr	0	0	0.037046	1	1000	1	1	110	1	0	0	0	0	0	0	0	0	0	0	0	0	0	0	0	0	0	0
1029	1	-0.038164	External <- urea	External <- urea	0	0	0.076288	1	1000	1	0.84735	69	1	0	0	0	0	0	0	0	0	0	0	0	0	0	0	0	0	0	0
1030	1	-0.00095722	External <- (S)-ureidoglycolate	External <- (S)-ureidoglycolate	0	0	0.001915	1	1000	1	0.84735	68	1	0	0	0	0	0	0	0	0	0	0	0	0	0	0	0	0	0	0
1031	1	-0.0051369	External <- Ika	External <- Ika	0	0	0.010274	1	1000	1	1	64	1	0	0	0	0	0	0	0	0	0	0	0	0	0	0	0	0	0	0
1032	1	-0.0005105	External <- UDP-glucose	External <- UDP-glucose	0	0	0.0010211	1	1000	1	1	135	1	0	0	0	0	0	0	0	0	0	0	0	0	0	0	0	0	0	0
1033	1	0.22834	External -> Maltose	External -> Maltose	0	0.45667	0	1	1000	1	1	78	1	0	0	0	0	0	0	0	0	0	0	0	0	0	0	0	0	0	0
1034	1	-0.0067271	External <- shikimate	External <- shikimate	0	0	0.013454	1	1000	1	0.41202	101	1	0	0	0	0	0	0	0	0	0	0	0	0	0	0	0	0	0	0
1035	1	0.1106	External <-> Asp	External <-> Asp	0	0.32361	0.10241	1	1000	1	1.6524	33	1	0	0	0	0	0	0	0	0	0	0	0	0	0	0	0	0	0	0
1036	1	-0.14773	External <-> alanine	External <-> alanine	0	0.010464	0.30593	1	1000	1	0.0088677	62	1	0	0	0	0	0	0	0	0	0	0	0	0	0	0	0	0	0	0
1037	1	0.085007	External <-> NH4	External <-> NH4	0	0.65464	0.48461	1	1000	1	5.0895	27	1	0	0	0	0	0	0	0	0	0	0	0	0	0	0	0	0	0	0

## Sheet: S1c
S1C The modeling results were obtained under growth condition, as shown below: (relaxation time: 157.49 s, initial value: 0.05)
ID	IsExternal	Flux #	Description	Equation	Keq	Vf *	Vb *	K1f	i1f	n1f	K1b	i1b	n1b	K2f	i2f	n2f	K2b	i2b	n2b	K3f	i3f	n3f	K3b	i3b	n3b	K4f	i4f	n4f	K4b	i4b	n4b	Remark
1	0	0.00086055	Maltose -> 2 Glc	Maltose -> 2 Glc	1	0.0017211	0	1	78	1	1	83	2	0	0	0	0	0	0	0	0	0	0	0	0	0	0	0	0	0	0
2	0	0.27827	Maltose -> TRHL	Maltose -> TRHL	1	0.55655	0	1	78	1	1	77	1	0	0	0	0	0	0	0	0	0	0	0	0	0	0	0	0	0	0
3	0	0.081317	ATP + Glc -> ADP + G-6-P	ATP + Glc -> ADP + G-6-P	1	0.32527	0	3	3	1	1	22	1	1	83	1	1	87	1	0	0	0	0	0	0	0	0	0	0	0	0
4	0	0.19086	G-6-P <-> F-6-P	G-6-P <-> F-6-P	1	0.6192	0.23747	1.6988	87	1	0.65161	88	1	0	0	0	0	0	0	0	0	0	0	0	0	0	0	0	0	0	0
5	0	0.0024018	FBP -> F-6-P + Pi	FBP -> F-6-P + Pi	1	0.0048039	0	2.958	89	1	1	88	1	0	0	0	3	28	1	0	0	0	0	0	0	0	0	0	0	0	0
6	0	0.10873	F-6-P + ATP -> FBP + ADP	F-6-P + ATP -> FBP + ADP	1	0.43493	0	0.65161	88	1	1	89	1	3	3	1	1	22	1	0	0	0	0	0	0	0	0	0	0	0	0
7	0	0.10633	FBP <-> DHAP + TP	FBP <-> DHAP + TP	1	0.75815	0.48392	2.958	89	1	1.6955	90	1	0	0	0	1.1136	91	1	0	0	0	0	0	0	0	0	0	0	0	0
8	0	-0.10633	TP <-> DHAP	TP <-> DHAP	1	0.40655	0.61921	1.1136	91	1	1.6955	90	1	0	0	0	0	0	0	0	0	0	0	0	0	0	0	0	0	0	0
9	0	0.28396	TP + Pi + NAD <-> 1,3-BPG + NADH	TP + Pi + NAD <-> 1,3-BPG + NADH	1	3.1803	1.0132	1.1136	91	1	4.252	92	1	3	28	1	0.5	20	1	2	1	1	0	0	0	0	0	0	0	0	0
10	0	-0.28396	3-PG + ATP <-> 1,3-BPG + ADP	3-PG + ATP <-> 1,3-BPG + ADP	1	2.2246	3.3605	0.93777	4	1	4.252	92	1	3	3	1	1	22	1	0	0	0	0	0	0	0	0	0	0	0	0
11	0	-0.25528	2-PG <-> 3-PG	2-PG <-> 3-PG	1	1.1775	1.6881	0.65398	5	1	0.93777	4	1	0	0	0	0	0	0	0	0	0	0	0	0	0	0	0	0	0	0
12	0	0.25528	2-PG <-> PEP	2-PG <-> PEP	1	1.8736	1.363	0.65398	5	1	0.47555	6	1	0	0	0	0	0	0	0	0	0	0	0	0	0	0	0	0	0	0
13	0	0.27827	TRHL + Pi -> Glc + G-1-P	TRHL + Pi -> Glc + G-1-P	1	1.1131	0	1	77	1	1	83	1	3	28	1	1	134	1	0	0	0	0	0	0	0	0	0	0	0	0
14	0	-0.27764	G-6-P <-> G-1-P	G-6-P <-> G-1-P	1	0.18075	0.73603	1.6988	87	1	6.9171	134	1	0	0	0	0	0	0	0	0	0	0	0	0	0	0	0	0	0	0
15	0	0.00063218	UTP + G-1-P -> UDP-glucose + 2 Pi	UTP + G-1-P -> UDP-glucose + 2 Pi	1	0.0025292	0	2.6455	137	1	1	135	1	6.9171	134	1	3	28	2	0	0	0	0	0	0	0	0	0	0	0	0
16	0	0.090809	Ac-CoA + OAA -> Cit + CoA	Ac-CoA + OAA -> Cit + CoA	1	0.36324	0	0.29707	9	1	1	84	1	6.0899	7	1	0.1	11	1	0	0	0	0	0	0	0	0	0	0	0	0
17	0	-0.090809	Cis-acon <-> Cit	Cis-acon <-> Cit	1	0.22715	0.40877	1.1234	85	1	2.0216	84	1	0	0	0	0	0	0	0	0	0	0	0	0	0	0	0	0	0	0
18	0	-0.090809	Icit <-> Cis-acon	Icit <-> Cis-acon	1	0.19276	0.37438	0.57844	86	1	1.1234	85	1	0	0	0	0	0	0	0	0	0	0	0	0	0	0	0	0	0	0
19	0	0.079284	Icit + NADP -> a-KG + NADPH + CO2	Icit + NADP -> a-KG + NADPH + CO2	1	0.31713	0	0.57844	86	1	1	12	1	0.9	2	1	0.5	21	1	0	0	0	5	26	1	0	0	0	0	0	0
20	0	0.05767	a-KG + 2 ox-FD + CoA -> Succ-CoA + CO2 + 2 re-FD	a-KG + 2 ox-FD + CoA -> Succ-CoA + CO2 + 2 re-FD	1	0.92274	0	1.9723	12	1	1	13	1	1	31	2	5	26	1	0.1	11	1	1	32	2	0	0	0	0	0	0
21	0	-0.027671	Succ + ATP + CoA <- Succ-CoA + Pi + ADP	Succ + ATP + CoA <- Succ-CoA + Pi + ADP	1	0	0.22137	1	14	1	1	13	1	3	3	1	3	28	1	0.1	11	1	1	22	1	0	0	0	0	0	0
22	0	-0.083834	Fum + FADH2 <-> Succ + FAD	Fum + FADH2 <-> Succ + FAD	1	0.54818	0.88352	2.4408	15	1	0.43791	14	1	0.1	23	1	0.9	16	1	0	0	0	0	0	0	0	0	0	0	0	0
23	0	0.054788	Fum <-> Mal	Fum <-> Mal	1	0.89506	0.78548	2.4408	15	1	2.1424	8	1	0	0	0	0	0	0	0	0	0	0	0	0	0	0	0	0	0	0
24	0	-0.059608	OAA + NADH <-> Mal + NAD	OAA + NADH <-> Mal + NAD	1	0.59821	0.83666	6.0899	7	1	2.1424	8	1	0.5	20	1	2	1	1	0	0	0	0	0	0	0	0	0	0	0	0
25	0	-0.049131	CoA + Mal <- Ac-CoA + glyoxylate	CoA + Mal <- Ac-CoA + glyoxylate	1	0	0.19654	0.1	11	1	0.29707	9	1	1	8	1	1	131	1	0	0	0	0	0	0	0	0	0	0	0	0
26	0	0.011526	Icit -> Succ + glyoxylate	Icit -> Succ + glyoxylate	1	0.023051	0	0.57844	86	1	1	14	1	0	0	0	1	131	1	0	0	0	0	0	0	0	0	0	0	0	0
27	0	0.1681	G-6-P + NADP -> 6-PG + NADPH	G-6-P + NADP -> 6-PG + NADPH	1	0.67239	0	1.6988	87	1	1	93	1	0.9	2	1	0.5	21	1	0	0	0	0	0	0	0	0	0	0	0	0
28	0	0.047243	6-PG + NADP -> Ru-5-P + CO2 + NADPH	6-PG + NADP -> Ru-5-P + CO2 + NADPH	1	0.18897	0	1	93	1	1	95	1	0.9	2	1	5	26	1	0	0	0	0.5	21	1	0	0	0	0	0	0
29	0	-0.014535	Ru-5-P <-> Xu-5-P	Ru-5-P <-> Xu-5-P	1	0.2767	0.30577	0.81557	95	1	0.90134	96	1	0	0	0	0	0	0	0	0	0	0	0	0	0	0	0	0	0	0
30	0	0.011157	Xu-5-P + R-5-P <-> S-7-P + TP	Xu-5-P + R-5-P <-> S-7-P + TP	1	0.412	0.36737	0.90134	96	1	0.41692	97	1	0.57741	94	1	1.1136	91	1	0	0	0	0	0	0	0	0	0	0	0	0
31	0	0.011157	S-7-P + TP <-> F-6-P + E-4-P	S-7-P + TP <-> F-6-P + E-4-P	1	0.49445	0.44982	0.41692	97	1	0.65161	88	1	1.1136	91	1	0.6483	98	1	0	0	0	0	0	0	0	0	0	0	0	0
32	0	-0.025692	Xu-5-P + E-4-P <-> F-6-P + TP	Xu-5-P + E-4-P <-> F-6-P + TP	1	0.42537	0.52814	0.90134	96	1	0.65161	88	1	0.6483	98	1	1.1136	91	1	0	0	0	0	0	0	0	0	0	0	0	0
33	0	0.01685	PEP + E-4-P -> DAHP + Pi	PEP + E-4-P -> DAHP + Pi	1	0.067403	0	0.47555	6	1	1	111	1	0.6483	98	1	3	28	1	0	0	0	0	0	0	0	0	0	0	0	0
34	0	0.01685	DAHP -> DHQ + Pi	DAHP -> DHQ + Pi	1	0.033701	0	1	111	1	1	99	1	0	0	0	3	28	1	0	0	0	0	0	0	0	0	0	0	0	0
35	0	0.01685	DHQ <-> DHS	DHQ <-> DHS	1	0.33848	0.30477	2.0511	99	1	1.8461	100	1	0	0	0	0	0	0	0	0	0	0	0	0	0	0	0	0	0	0
36	0	-0.01685	shikimate + NAD <-> DHS + NADH	shikimate + NAD <-> DHS + NADH	1	0.55239	0.61979	0.41137	101	1	1.8461	100	1	2	1	1	0.5	20	1	0	0	0	0	0	0	0	0	0	0	0	0
37	0	0.0071136	ATP + shikimate -> ADP + shikimate-3P	ATP + shikimate -> ADP + shikimate-3P	1	0.028455	0	3	3	1	1	22	1	0.41137	101	1	1	102	1	0	0	0	0	0	0	0	0	0	0	0	0
38	0	0.0071137	PEP + shikimate-3P <-> Pi + EPSP	PEP + shikimate-3P <-> Pi + EPSP	1	0.7097	0.68124	0.47555	6	1	3	28	1	2.5641	102	1	0.39006	103	1	0	0	0	0	0	0	0	0	0	0	0	0
39	0	0.0071137	EPSP -> chorismate + Pi	EPSP -> chorismate + Pi	1	0.014228	0	0.39006	103	1	1	104	1	0	0	0	3	28	1	0	0	0	0	0	0	0	0	0	0	0	0
40	0	0.0071141	chorismate + Gln <-> 4HB + Pyr + Glu	chorismate + Gln <-> 4HB + Pyr + Glu	1	1.8414	1.799	1.5717	104	1	6.7286	105	1	1.1059	35	1	0.42847	10	1	0	0	0	0.58831	17	1	0	0	0	0	0	0
41	0	0.006932	GPP + 4HB <-> G-4HB + 2 Pi	GPP + 4HB <-> G-4HB + 2 Pi	1	0.50815	0.48043	0.37298	109	1	0.2635	106	1	6.7286	105	1	3	28	2	0	0	0	0	0	0	0	0	0	0	0	0
42	0	0.006932	G-4HB + NADPH <-> XiaB + NADP	G-4HB + NADPH <-> XiaB + NADP	1	0.48695	0.45922	0.2635	106	1	0.13808	107	1	0.5	21	1	0.9	2	1	0	0	0	0	0	0	0	0	0	0	0	0
43	0	0.0069321	XiaB + Thr + ATP -> XiaA + AMP + 2 Pi	XiaB + Thr + ATP -> XiaA + AMP + 2 Pi	1	0.055457	0	0.13808	107	1	1	108	1	1	110	1	1	30	1	3	3	1	3	28	2	0	0	0	0	0	0
44	0	0.013861	TP + Pyr -> DXP + CO2	TP + Pyr -> DXP + CO2	1	0.055449	0	1.1136	91	1	1	112	1	0.42847	10	1	5	26	1	0	0	0	0	0	0	0	0	0	0	0	0
45	0	0.013861	DXP + NADPH <-> MEP + NADP	DXP + NADPH <-> MEP + NADP	1	0.29565	0.2402	3.573	112	1	1.6125	113	1	0.5	21	1	0.9	2	1	0	0	0	0	0	0	0	0	0	0	0	0
46	0	0.013861	MEP + CTP <-> CDP-ME + 2 Pi	MEP + CTP <-> CDP-ME + 2 Pi	1	1.9162	1.8607	1.6125	113	1	0.17395	114	1	1	120	1	3	28	2	0	0	0	0	0	0	0	0	0	0	0	0
47	0	0.013861	CDP-ME + ATP -> CDP-MEP + ADP	CDP-ME + ATP -> CDP-MEP + ADP	1	0.055446	0	0.17395	114	1	1	115	1	3	3	1	1	22	1	0	0	0	0	0	0	0	0	0	0	0	0
48	0	0.013863	CDP-MEP <-> ME-CPP + CMP	CDP-MEP <-> ME-CPP + CMP	1	0.8783	0.83737	11.0195	115	1	10.504	116	1	0	0	0	1	121	1	0	0	0	0	0	0	0	0	0	0	0	0
49	0	0.013863	ME-CPP + 2 re-FD <-> HMBPP + 2 ox-FD	ME-CPP + 2 re-FD <-> HMBPP + 2 ox-FD	1	0.72113	0.61023	10.504	116	1	8.8834	117	1	1	32	2	1	31	2	0	0	0	0	0	0	0	0	0	0	0	0
50	0	0.013864	HMBPP + NADH <-> IPP + NAD	HMBPP + NADH <-> IPP + NAD	1	0.53538	0.47993	8.8834	117	1	1.9895	118	1	0.5	20	1	2	1	1	0	0	0	0	0	0	0	0	0	0	0	0
51	0	0.0069319	IPP <-> DMAPP	IPP <-> DMAPP	1	0.23555	0.22169	1.9895	118	1	1.8715	119	1	0	0	0	0	0	0	0	0	0	0	0	0	0	0	0	0	0	0
52	0	0.006932	DMAPP + IPP <-> GPP + 2 Pi	DMAPP + IPP <-> GPP + 2 Pi	1	0.28293	0.2552	1.8715	119	1	0.37298	109	1	1.9895	118	1	3	28	2	0	0	0	0	0	0	0	0	0	0	0	0
53	0	0.045515	2 Ac-CoA + ATP -> ikap + Pi + ADP	2 Ac-CoA + ATP -> ikap + Pi + ADP	1	0.3641	0	0.29707	9	2	1	141	1	3	3	1	3	28	1	0	0	0	1	22	1	0	0	0	0	0	0
54	0	0.0075859	6 ikap + Orn + NADPH -> Ika + NADP	6 ikap + Orn + NADPH -> Ika + NADP	1	1.9418	0	1	141	6	1	64	1	0.26339	82	1	0.9	2	1	0.5	21	1	0	0	0	0	0	0	0	0	0
55	0	0.028675	3-PG + NAD <-> PHP + NADH	3-PG + NAD <-> PHP + NADH	1	1.5232	1.4085	0.93777	4	1	3.4697	129	1	2	1	1	0.5	20	1	0	0	0	0	0	0	0	0	0	0	0	0
56	0	0.028675	PHP + Glu -> a-KG + 3Pser	PHP + Glu -> a-KG + 3Pser	1	0.1147	0	3.4697	129	1	1	12	1	0.58831	17	1	1	127	1	0	0	0	0	0	0	0	0	0	0	0	0
57	0	0.028675	3Pser -> Ser + Pi	3Pser -> Ser + Pi	1	0.057351	0	1	127	1	1	128	1	0	0	0	3	28	1	0	0	0	0	0	0	0	0	0	0	0	0
58	0	0.0037431	Ser -> Pyr + NH4	Ser -> Pyr + NH4	1	0.007487	0	1.0688	128	1	1	10	1	0	0	0	1	27	1	0	0	0	0	0	0	0	0	0	0	0	0
59	0	0.024185	Ser + THF <-> Gly + M-THF	Ser + THF <-> Gly + M-THF	1	0.41861	0.32187	1.0688	128	1	0.94812	57	1	1.0101	48	1	0.8753	140	1	0	0	0	0	0	0	0	0	0	0	0	0
60	0	0.0063405	Gly -> NH4 + glyoxylate	Gly -> NH4 + glyoxylate	1	0.012684	0	0.94812	57	1	1	27	1	0	0	0	1	131	1	0	0	0	0	0	0	0	0	0	0	0	0
61	0	0.00065207	Thr -> Gly + acetaldehyde	Thr -> Gly + acetaldehyde	1	0.001304	0	1	110	1	1	57	1	0	0	0	1	143	1	0	0	0	0	0	0	0	0	0	0	0	0
62	0	0.00060069	NAD + acetaldehyde -> Acetate + NADH	NAD + acetaldehyde -> Acetate + NADH	1	0.0023355	0	2	1	1	1	34	1	1	143	1	0.5	20	1	0	0	0	0	0	0	0	0	0	0	0	0
63	0	0.035485	PSER -> Thr + Pi	PSER -> Thr + Pi	1	0.070965	0	1	126	1	1	110	1	0	0	0	3	28	1	0	0	0	0	0	0	0	0	0	0	0	0
64	0	0.035485	HSER + ATP -> PSER + ADP	HSER + ATP -> PSER + ADP	1	0.14193	0	0.44824	125	1	1	126	1	3	3	1	1	22	1	0	0	0	0	0	0	0	0	0	0	0	0
65	0	0.035485	Asp-SA + NADH <-> HSER + NAD	Asp-SA + NADH <-> HSER + NAD	1	0.71786	0.57593	2.234	124	1	0.44824	125	1	0.5	20	1	2	1	1	0	0	0	0	0	0	0	0	0	0	0	0
66	0	0.035485	Asp-4P + NADPH -> Asp-SA + NADP + Pi	Asp-4P + NADPH -> Asp-SA + NADP + Pi	1	0.14194	0	1	123	1	1	124	1	0.5	21	1	0.9	2	1	0	0	0	3	28	1	0	0	0	0	0	0
67	0	0.035485	Asp + ATP -> Asp-4P + ADP	Asp + ATP -> Asp-4P + ADP	1	0.14194	0	1.6444	33	1	1	123	1	3	3	1	1	22	1	0	0	0	0	0	0	0	0	0	0	0	0
68	0	0.006183	OAA + Glu <-> Asp + a-KG	OAA + Glu <-> Asp + a-KG	1	0.27222	0.24748	6.0899	7	1	1.6444	33	1	0.58831	17	1	1.9723	12	1	0	0	0	0	0	0	0	0	0	0	0	0
69	0	0.03053	alanine + NAD -> Pyr + NADH + NH4	alanine + NAD -> Pyr + NADH + NH4	1	0.12212	0	0.0078557	62	1	1	10	1	2	1	1	0.5	20	1	0	0	0	1	27	1	0	0	0	0	0	0
70	0	-0.23163	a-KG + alanine <-> Glu + Pyr	a-KG + alanine <-> Glu + Pyr	1	0.060579	0.98709	1.9723	12	1	0.58831	17	1	0.0078557	62	1	0.42847	10	1	0	0	0	0	0	0	0	0	0	0	0	0
71	0	-0.18353	Glu + NAD <-> NH4 + a-KG + NADH	Glu + NAD <-> NH4 + a-KG + NADH	1	0.43404	1.8646	0.58831	17	1	5.1366	27	1	2	1	1	1.9723	12	1	0	0	0	0.5	20	1	0	0	0	0	0	0
72	0	-0.21184	Gln + ADP + Pi <- Glu + ATP + NH4	Gln + ADP + Pi <- Glu + ATP + NH4	1	0	1.6947	1	35	1	0.58831	17	1	1	22	1	3	3	1	3	28	1	5.1366	27	1	0	0	0	0	0	0
73	0	-0.0058034	Glu + NH4 <- Gln	Glu + NH4 <- Gln	1	0	0.011606	1	17	1	1.1059	35	1	1	27	1	0	0	0	0	0	0	0	0	0	0	0	0	0	0	0
74	0	-0.068459	2 Glu + NAD <- Gln + a-KG + NADH	2 Glu + NAD <- Gln + a-KG + NADH	1	0	1.0952	1	17	2	1.1059	35	1	2	1	1	1.9723	12	1	0	0	0	0.5	20	1	0	0	0	0	0	0
75	0	-0.036698	2 Glu + NADP <- Gln + a-KG + NADPH	2 Glu + NADP <- Gln + a-KG + NADPH	1	0	0.5871	1	17	2	1.1059	35	1	0.9	2	1	1.9723	12	1	0	0	0	0.5	21	1	0	0	0	0	0	0
76	0	2.88e-06	Ac-CoA + Glu <-> CoA + N-Acetyl-L-glutamate	Ac-CoA + Glu <-> CoA + N-Acetyl-L-glutamate	1	4.0036	4.0036	0.29707	9	1	0.1	11	1	0.58831	17	1	1.7475	73	1	0	0	0	0	0	0	0	0	0	0	0	0
77	0	0.00080159	ATP + N-Acetyl-L-glutamate -> ADP + N-acetyl-L-glutamyl-5-phosphate	ATP + N-Acetyl-L-glutamate -> ADP + N-acetyl-L-glutamyl-5-phosphate	1	0.0032062	0	3	3	1	1	22	1	1.7475	73	1	1	75	1	0	0	0	0	0	0	0	0	0	0	0	0
78	0	-0.00079892	N-acetyl-L-glutamate-5-semialdehyde + NADP + Pi <-> N-acetyl-L-glutamyl-5-phosphate + NADPH	N-acetyl-L-glutamate-5-semialdehyde + NADP + Pi <-> N-acetyl-L-glutamyl-5-phosphate + NADPH	1	0.23823	0.243	2.6481	76	1	14.5815	75	1	0.9	2	1	0.5	21	1	3	28	1	0	0	0	0	0	0	0	0	0
79	0	-0.00079864	N-Acetylornithine + a-KG <-> N-acetyl-L-glutamate-5-semialdehyde + Glu	N-Acetylornithine + a-KG <-> N-acetyl-L-glutamate-5-semialdehyde + Glu	1	0.39119	0.39438	0.78377	74	1	2.6481	76	1	1.9723	12	1	0.58831	17	1	0	0	0	0	0	0	0	0	0	0	0	0
80	0	0.00079843	Glu + N-Acetylornithine <-> Orn + N-Acetyl-L-glutamate	Glu + N-Acetylornithine <-> Orn + N-Acetyl-L-glutamate	1	1.3857	1.3825	0.58831	17	1	0.26339	82	1	0.78377	74	1	1.7475	73	1	0	0	0	0	0	0	0	0	0	0	0	0
81	0	0.021357	Orn + Carbamoylphosphate -> Pi + Citrulline	Orn + Carbamoylphosphate -> Pi + Citrulline	1	0.085424	0	0.26339	82	1	3	28	1	0.39636	130	1	1	71	1	0	0	0	0	0	0	0	0	0	0	0	0
82	0	0.027624	ATP + Asp + Citrulline -> 2 Pi + AMP + Argininosuccinate	ATP + Asp + Citrulline -> 2 Pi + AMP + Argininosuccinate	1	0.22098	0	3	3	1	3	28	2	1.6444	33	1	1	30	1	1	71	1	1	72	1	0	0	0	0	0	0
83	0	0.027624	Argininosuccinate <-> Arginine + Fum	Argininosuccinate <-> Arginine + Fum	1	0.70371	0.62415	1.8346	72	1	0.66702	70	1	0	0	0	2.4408	15	1	0	0	0	0	0	0	0	0	0	0	0	0
84	0	0.0062667	Arginine -> Citrulline + NH4	Arginine -> Citrulline + NH4	1	0.012533	0	0.66702	70	1	1	71	1	0	0	0	1	27	1	0	0	0	0	0	0	0	0	0	0	0	0
85	0	-0.0067874	Orn + a-KG <-> Glu-SA + Glu	Orn + a-KG <-> Glu-SA + Glu	1	0.47316	0.5003	0.26339	82	1	0.9335	138	1	1.9723	12	1	0.58831	17	1	0	0	0	0	0	0	0	0	0	0	0	0
86	0	-0.0067874	Glu-SA + NADP + ADP + Pi <- Glu + NADPH + ATP	Glu-SA + NADP + ADP + Pi <- Glu + NADPH + ATP	1	0	0.054299	1	138	1	0.58831	17	1	0.9	2	1	0.5	21	1	1	22	1	3	3	1	3	28	1	0	0	0
87	0	-0.021357	Orn + urea <- Arginine	Orn + urea <- Arginine	1	0	0.042712	1	82	1	0.66702	70	1	1	69	1	0	0	0	0	0	0	0	0	0	0	0	0	0	0	0
88	0	0.31674	PEP + ADP -> Pyr + ATP	PEP + ADP -> Pyr + ATP	1	1.267	0	0.47555	6	1	1	10	1	1	22	1	3	3	1	0	0	0	0	0	0	0	0	0	0	0	0
89	0	-0.022753	PEP + AMP + Pi <- Pyr + ATP	PEP + AMP + Pi <- Pyr + ATP	1	0	0.091015	1	6	1	0.42847	10	1	1	30	1	3	3	1	3	28	1	0	0	0	0	0	0	0	0	0
90	0	-0.011868	OAA + Pi <- PEP + CO2	OAA + Pi <- PEP + CO2	1	0	0.047473	1	7	1	0.47555	6	1	3	28	1	5	26	1	0	0	0	0	0	0	0	0	0	0	0	0
91	0	0.079537	OAA + GTP -> PEP + GDP + CO2	OAA + GTP -> PEP + GDP + CO2	1	0.31816	0	6.0899	7	1	1	6	1	1	36	1	1	37	1	0	0	0	5	26	1	0	0	0	0	0	0
92	0	0.04431	Mal + NADP <-> Pyr + CO2 + NADPH	Mal + NADP <-> Pyr + CO2 + NADPH	1	0.48602	0.26755	2.1424	8	1	0.42847	10	1	0.9	2	1	5	26	1	0	0	0	0.5	21	1	0	0	0	0	0	0
93	0	0.25306	Pyr + CoA + NAD -> Ac-CoA + CO2 + NADH	Pyr + CoA + NAD -> Ac-CoA + CO2 + NADH	1	2.0245	0	0.42847	10	1	1	9	1	0.1	11	1	5	26	1	2	1	1	0.5	20	1	0	0	0	0	0	0
94	0	0.0020797	Ac-CoA + 2 Pi + AMP -> Acetate + ATP + CoA	Ac-CoA + 2 Pi + AMP -> Acetate + ATP + CoA	1	0.033274	0	0.29707	9	1	1	34	1	3	28	2	3	3	1	1	30	1	0.1	11	1	0	0	0	0	0	0
95	0	0.10705	Asp + Fum -> OAA + Succ + NH4	Asp + Fum -> OAA + Succ + NH4	1	0.42823	0	1.6444	33	1	1	7	1	2.4408	15	1	1	14	1	0	0	0	1	27	1	0	0	0	0	0	0
96	0	0.042123	ATP + R-5-P -> AMP + PRPP	ATP + R-5-P -> AMP + PRPP	1	0.1685	0	3	3	1	1	30	1	0.57741	94	1	1	38	1	0	0	0	0	0	0	0	0	0	0	0	0
97	0	-0.061778	R-5-P <-> Ru-5-P	R-5-P <-> Ru-5-P	1	0.29951	0.42306	0.57741	94	1	0.81557	95	1	0	0	0	0	0	0	0	0	0	0	0	0	0	0	0	0	0	0
98	0	-0.12085	GLCN + ATP <- ADP + 6-PG	GLCN + ATP <- ADP + 6-PG	1	0	0.48342	1	79	1	1	22	1	3	3	1	1	93	1	0	0	0	0	0	0	0	0	0	0	0	0
99	0	0.12085	GLCN <-> 2-keto-3-deoxygluconate	GLCN <-> 2-keto-3-deoxygluconate	1	2.5315	2.2898	0.47851	79	1	0.43248	81	1	0	0	0	0	0	0	0	0	0	0	0	0	0	0	0	0	0	0
100	0	0.12085	2-keto-3-deoxygluconate + ATP <-> KDPG + ADP	2-keto-3-deoxygluconate + ATP <-> KDPG + ADP	1	1.7971	1.3137	0.43248	81	1	0.94695	80	1	3	3	1	1	22	1	0	0	0	0	0	0	0	0	0	0	0	0
101	0	0.12085	KDPG <-> Pyr + TP	KDPG <-> Pyr + TP	1	0.58691	0.29615	0.94695	80	1	0.42847	10	1	0	0	0	1.1136	91	1	0	0	0	0	0	0	0	0	0	0	0	0
102	0	-0.017963	PRA + 2 Pi + Glu <- Gln + PRPP	PRA + 2 Pi + Glu <- Gln + PRPP	1	0	0.14372	1	45	1	1.1059	35	1	3	28	2	2.0052	38	1	1	17	1	0	0	0	0	0	0	0	0	0
103	0	0.017964	ATP + Gly + PRA -> ADP + Pi + GAR	ATP + Gly + PRA -> ADP + Pi + GAR	1	0.14373	0	3	3	1	1	22	1	0.94812	57	1	3	28	1	1	45	1	1	46	1	0	0	0	0	0	0
104	0	0.017964	F-THF + GAR <-> THF + FGAR	F-THF + GAR <-> THF + FGAR	1	0.28464	0.21277	1.0782	47	1	1.0101	48	1	1.1196	46	1	0.89316	49	1	0	0	0	0	0	0	0	0	0	0	0	0
105	0	0.017965	ATP + Gln + FGAR -> ADP + Pi + Glu + FGAM	ATP + Gln + FGAR -> ADP + Pi + Glu + FGAM	1	0.14375	0	3	3	1	1	22	1	1.1059	35	1	3	28	1	0.89316	49	1	1	17	1	0	0	0	1	50	1
106	0	0.017965	ATP + FGAM -> ADP + Pi + AIR	ATP + FGAM -> ADP + Pi + AIR	1	0.071877	0	3	3	1	1	22	1	1	50	1	3	28	1	0	0	0	1	51	1	0	0	0	0	0	0
107	0	-0.017965	CAIR <-> CO2 + AIR	CAIR <-> CO2 + AIR	1	0.12523	0.18589	1.8358	52	1	5	26	1	0	0	0	0.54499	51	1	0	0	0	0	0	0	0	0	0	0	0	0
108	0	0.017966	ATP + Asp + CAIR -> ADP + Pi + SAICAR	ATP + Asp + CAIR -> ADP + Pi + SAICAR	1	0.14377	0	3	3	1	1	22	1	1.6444	33	1	3	28	1	1.8358	52	1	1	53	1	0	0	0	0	0	0
109	0	0.017967	SAICAR <-> Fum + AICAR	SAICAR <-> Fum + AICAR	1	0.54851	0.49638	1.6416	53	1	2.4408	15	1	0	0	0	0.60873	54	1	0	0	0	0	0	0	0	0	0	0	0	0
110	0	0.017967	F-THF + AICAR -> THF + FAICAR	F-THF + AICAR -> THF + FAICAR	1	0.07189	0	1.0782	47	1	1	48	1	0.60873	54	1	1	55	1	0	0	0	0	0	0	0	0	0	0	0	0
111	0	-0.017967	IMP <-> FAICAR	IMP <-> FAICAR	1	0.18095	0.21689	0.34905	56	1	0.41842	55	1	0	0	0	0	0	0	0	0	0	0	0	0	0	0	0	0	0	0
112	0	-0.017968	hypoxanthine + PRPP <-> IMP + 2 Pi	hypoxanthine + PRPP <-> IMP + 2 Pi	1	0.40652	0.47841	1.3306	59	1	0.34905	56	1	2.0052	38	1	3	28	2	0	0	0	0	0	0	0	0	0	0	0	0
113	0	0.01492	Adenine -> hypoxanthine + NH4	Adenine -> hypoxanthine + NH4	1	0.029841	0	1	58	1	1	59	1	0	0	0	1	27	1	0	0	0	0	0	0	0	0	0	0	0	0
114	0	-0.032888	xanthine <-> hypoxanthine	xanthine <-> hypoxanthine	1	0.53441	0.6002	1.1846	60	1	1.3306	59	1	0	0	0	0	0	0	0	0	0	0	0	0	0	0	0	0	0	0
115	0	0.032889	xanthine + NAD <-> urate + NADH	xanthine + NAD <-> urate + NADH	1	0.64241	0.51083	1.1846	60	1	3.7661	65	1	2	1	1	0.5	20	1	0	0	0	0	0	0	0	0	0	0	0	0
116	0	0.03289	urate + O2 -> CO2 + Allantoin + H2O2	urate + O2 -> CO2 + Allantoin + H2O2	1	0.13158	0	3.7661	65	1	5	26	1	1	132	1	1	66	1	0	0	0	1	133	1	0	0	0	0	0	0
117	0	0.032891	Allantoin <-> Allantoate	Allantoin <-> Allantoate	1	0.25068	0.18489	1.2829	66	1	0.9461	67	1	0	0	0	0	0	0	0	0	0	0	0	0	0	0	0	0	0	0
118	0	0.032891	Allantoate <-> (S)-ureidoglycolate + urea	Allantoate <-> (S)-ureidoglycolate + urea	1	0.50092	0.40883	0.9461	67	1	0.87882	68	1	0	0	0	0.87882	69	1	0	0	0	0	0	0	0	0	0	0	0	0
119	0	0.031264	(S)-ureidoglycolate -> glyoxylate + 2 NH4 + CO2	(S)-ureidoglycolate -> glyoxylate + 2 NH4 + CO2	1	0.062537	0	0.87882	68	1	1	131	1	0	0	0	1	27	2	0	0	0	5	26	1	0	0	0	0	0	0
120	0	0.011991	2 ATP + NH4 + HCO3- -> 2 ADP + Pi + Carbamoylphosphate	2 ATP + NH4 + HCO3- -> 2 ADP + Pi + Carbamoylphosphate	1	0.19186	0	3	3	2	1	22	2	5.1366	27	1	3	28	1	1	39	1	1	130	1	0	0	0	0	0	0
121	0	0.016343	2 ATP + Gln + HCO3- -> 2 ADP + Pi + Glu + Carbamoylphosphate	2 ATP + Gln + HCO3- -> 2 ADP + Pi + Glu + Carbamoylphosphate	1	0.26147	0	3	3	2	1	22	2	1.1059	35	1	3	28	1	1	39	1	1	17	1	0	0	0	1	130	1
122	0	-0.032415	Carbamoylphosphate + Asp <-> Pi + N-carbamoyl-L-aspartate	Carbamoylphosphate + Asp <-> Pi + N-carbamoyl-L-aspartate	1	0.16369	0.29335	0.39636	130	1	3	28	1	1.6444	33	1	0.38851	40	1	0	0	0	0	0	0	0	0	0	0	0	0
123	0	0.032415	(S)-dihydroorotate <-> N-carbamoyl-L-aspartate	(S)-dihydroorotate <-> N-carbamoyl-L-aspartate	1	0.16102	0.096188	0.64962	41	1	0.38851	40	1	0	0	0	0	0	0	0	0	0	0	0	0	0	0	0	0	0	0
124	0	-0.032415	(S)-dihydroorotate + Fum <-> orotate + Succ	(S)-dihydroorotate + Fum <-> orotate + Succ	1	0.63401	0.76368	0.64962	41	1	4.351	42	1	2.4408	15	1	0.43791	14	1	0	0	0	0	0	0	0	0	0	0	0	0
125	0	0.032415	orotidine_5P + 2 Pi <-> orotate + PRPP	orotidine_5P + 2 Pi <-> orotate + PRPP	1	0.72218	0.46285	1.5057	43	1	4.351	42	1	3	28	2	2.0052	38	1	0	0	0	0	0	0	0	0	0	0	0	0
126	0	-0.032414	orotidine_5P <-> UMP + CO2	orotidine_5P <-> UMP + CO2	1	0.74086	0.84224	1.5057	43	1	0.34181	44	1	0	0	0	5	26	1	0	0	0	0	0	0	0	0	0	0	0	0
127	0	-0.074543	UMP + 2 Pi <-> uracil + PRPP	UMP + 2 Pi <-> uracil + PRPP	1	0.39127	0.98767	0.34181	44	1	3.8645	61	1	3	28	2	2.0052	38	1	0	0	0	0	0	0	0	0	0	0	0	0
128	0	0.041501	Cytosine -> uracil + NH4	Cytosine -> uracil + NH4	1	0.08301	0	1	63	1	1	61	1	0	0	0	1	27	1	0	0	0	0	0	0	0	0	0	0	0	0
129	0	0.041501	CMP -> Cytosine + R-5-P	CMP -> Cytosine + R-5-P	1	0.08301	0	1	121	1	1	63	1	0	0	0	1	94	1	0	0	0	0	0	0	0	0	0	0	0	0
130	0	0.041498	ATP + UTP + Gln -> ADP + Pi + CTP + Glu	ATP + UTP + Gln -> ADP + Pi + CTP + Glu	1	0.33202	0	3	3	1	1	22	1	2.6455	137	1	3	28	1	1.1059	35	1	1	120	1	0	0	0	1	17	1
131	0	-0.027638	ATP + CDP <-> ADP + CTP	ATP + CDP <-> ADP + CTP	1	2.2568	2.3674	3	3	1	1	22	1	1	122	1	1	120	1	0	0	0	0	0	0	0	0	0	0	0	0
132	0	-0.027638	ATP + CMP <-> ADP + CDP	ATP + CMP <-> ADP + CDP	1	1.3636	1.4742	3	3	1	1	22	1	1	121	1	1	122	1	0	0	0	0	0	0	0	0	0	0	0	0
133	0	0.042129	ATP + UDP <-> ADP + UTP	ATP + UDP <-> ADP + UTP	1	3.3506	3.1821	3	3	1	1	22	1	0.92899	136	1	2.6455	137	1	0	0	0	0	0	0	0	0	0	0	0	0
134	0	0.079537	ATP + GDP <-> ADP + GTP	ATP + GDP <-> ADP + GTP	1	1.3834	1.0652	3	3	1	1	22	1	1	37	1	1	36	1	0	0	0	0	0	0	0	0	0	0	0	0
135	0	0.042129	ATP + UMP <-> ADP + UDP	ATP + UMP <-> ADP + UDP	1	1.7988	1.6303	3	3	1	1	22	1	0.34181	44	1	0.92899	136	1	0	0	0	0	0	0	0	0	0	0	0	0
136	0	0.043807	2 re-FD + NAD + H <-> 2 ox-FD + NADH	2 re-FD + NAD + H <-> 2 ox-FD + NADH	1	1.2666	0.63633	1	32	2	1	31	2	2	1	1	0.5	20	1	0.4975	29	1	0	0	0	0	0	0	0	0	0
137	0	0.31494	NADH + Q -> NAD + QH2 + 2 H	NADH + Q -> NAD + QH2 + 2 H	1	1.2598	0	0.5	20	1	2	1	1	1	18	1	1	24	1	0	0	0	1	29	2	0	0	0	0	0	0
138	0	0.39878	QH2 + 2 Cyt-Cox -> Q + 2 Cyt-Cred	QH2 + 2 Cyt-Cox -> Q + 2 Cyt-Cred	1	3.1902	0	1	24	1	1	18	1	1	19	2	1	25	2	0	0	0	0	0	0	0	0	0	0	0	0
139	0	0.083834	FADH2 + Q -> FAD + QH2	FADH2 + Q -> FAD + QH2	1	0.33534	0	0.1	23	1	0.9	16	1	1	18	1	1	24	1	0	0	0	0	0	0	0	0	0	0	0	0
140	0	-0.69182	ATP <- ADP + 2 H + Pi	ATP <- ADP + 2 H + Pi	1	0	5.5346	3	3	1	1	22	1	0	0	0	0.4975	29	2	0	0	0	3	28	1	0	0	0	0	0	0
141	0	0.79755	Cyt-Cred -> Cyt-Cox + H	Cyt-Cred -> Cyt-Cox + H	1	1.5951	0	1	25	1	1	19	1	0	0	0	1	29	1	0	0	0	0	0	0	0	0	0	0	0	0
142	0	0.097352	ATP + AMP <-> 2 ADP	ATP + AMP <-> 2 ADP	1	2.2934	1.9875	3	3	1	1	22	2	1	30	1	0	0	0	0	0	0	0	0	0	0	0	0	0	0	0
1001	1	0.3	ATP -> ADP + Pi	ATP -> ADP + Pi	1	0.6	0	3	3	1	1	22	1	0	0	0	3	28	1	0	0	0	0	0	0	0	0	0	0	0	0
1002	1	0.23079	NADPH -> NADP	NADPH -> NADP	1	0.46158	0	0.5	21	1	0.9	2	1	0	0	0	0	0	0	0	0	0	0	0	0	0	0	0	0	0	0
1003	1	0.099999	NADH -> NAD	NADH -> NAD	1	0.2	0	0.5	20	1	2	1	1	0	0	0	0	0	0	0	0	0	0	0	0	0	0	0	0	0	0
1004	1	-0.024185	External <-> M-THF	External <-> M-THF	0	0.069919	0.11829	1	1000	1	0.8753	140	1	0	0	0	0	0	0	0	0	0	0	0	0	0	0	0	0	0	0
1005	1	-0.039393	External <- Carbamoylphosphate	External <- Carbamoylphosphate	0	0	0.078789	1	1000	1	0.39636	130	1	0	0	0	0	0	0	0	0	0	0	0	0	0	0	0	0	0	0
1006	1	-0.020003	External <- Ac-CoA	External <- Ac-CoA	0	0	0.040004	1	1000	1	0.29707	9	1	0	0	0	0	0	0	0	0	0	0	0	0	0	0	0	0	0	0
1007	1	-0.0020006	External <- Pyr	External <- Pyr	0	0	0.0040013	1	1000	1	0.42847	10	1	0	0	0	0	0	0	0	0	0	0	0	0	0	0	0	0	0	0
1008	1	-0.0020004	External <- OAA	External <- OAA	0	0	0.0040009	1	1000	1	6.0899	7	1	0	0	0	0	0	0	0	0	0	0	0	0	0	0	0	0	0	0
1009	1	-0.0070004	External <- a-KG	External <- a-KG	0	0	0.014001	1	1000	1	1.9723	12	1	0	0	0	0	0	0	0	0	0	0	0	0	0	0	0	0	0	0
1010	1	-0.069999	External <- F-6-P	External <- F-6-P	0	0	0.14	1	1000	1	0.65161	88	1	0	0	0	0	0	0	0	0	0	0	0	0	0	0	0	0	0	0
1011	1	-0.0049999	External <- PEP	External <- PEP	0	0	0.01	1	1000	1	0.47555	6	1	0	0	0	0	0	0	0	0	0	0	0	0	0	0	0	0	0	0
1012	1	-0.049998	External <- R-5-P	External <- R-5-P	0	0	0.1	1	1000	1	0.57741	94	1	0	0	0	0	0	0	0	0	0	0	0	0	0	0	0	0	0	0
1013	1	-0.03	External <- Succ-CoA	External <- Succ-CoA	0	0	0.06	1	1000	1	1	13	1	0	0	0	0	0	0	0	0	0	0	0	0	0	0	0	0	0	0
1014	1	-0.019999	External <- E-4-P	External <- E-4-P	0	0	0.039999	1	1000	1	0.6483	98	1	0	0	0	0	0	0	0	0	0	0	0	0	0	0	0	0	0	0
1015	1	-0.009999	External <- TP	External <- TP	0	0	0.019999	1	1000	1	1.1136	91	1	0	0	0	0	0	0	0	0	0	0	0	0	0	0	0	0	0	0
1016	1	-0.19868	External <-> Glc	External <-> Glc	0	0.016223	0.41358	1	1000	1	1	83	1	0	0	0	0	0	0	0	0	0	0	0	0	0	0	0	0	0	0
1017	1	-0.0069321	External <- XiaA	External <- XiaA	0	0	0.013864	1	1000	1	1	108	1	0	0	0	0	0	0	0	0	0	0	0	0	0	0	0	0	0	0
1018	1	-0.0026626	External <-> Acetate	External <-> Acetate	0	11.7338	11.7375	1	1000	1	1	34	1	0	0	0	0	0	0	0	0	0	0	0	0	0	0	0	0	0	0
1019	1	-0.029999	External <- Succ	External <- Succ	0	0	0.060001	1	1000	1	0.43791	14	1	0	0	0	0	0	0	0	0	0	0	0	0	0	0	0	0	0	0
1020	1	-0.00018229	External <- 4HB	External <- 4HB	0	0	0.00036459	1	1000	1	6.7286	105	1	0	0	0	0	0	0	0	0	0	0	0	0	0	0	0	0	0	0
1021	1	0.01492	External <-> Adenine	External <-> Adenine	0	0.17575	0.14591	1	1000	1	1	58	1	0	0	0	0	0	0	0	0	0	0	0	0	0	0	0	0	0	0
1022	1	0.033042	External <-> uracil	External <-> uracil	0	0.17556	0.10947	1	1000	1	3.8645	61	1	0	0	0	0	0	0	0	0	0	0	0	0	0	0	0	0	0	0
1023	1	-0.0070239	External <-> Glu	External <-> Glu	0	0.13281	0.14685	1	1000	1	0.58831	17	1	0	0	0	0	0	0	0	0	0	0	0	0	0	0	0	0	0	0
1024	1	0.035932	External <-> F-THF	External <-> F-THF	0	0.12219	0.050312	1	1000	1	1.0782	47	1	0	0	0	0	0	0	0	0	0	0	0	0	0	0	0	0	0	0
1025	1	-0.011746	External <-> THF	External <-> THF	0	0.061224	0.084731	1	1000	1	1.0101	48	1	0	0	0	0	0	0	0	0	0	0	0	0	0	0	0	0	0	0
1026	1	-0.00053323	External <- Gly	External <- Gly	0	0	0.0010667	1	1000	1	0.94812	57	1	0	0	0	0	0	0	0	0	0	0	0	0	0	0	0	0	0	0
1027	1	-0.00074682	External <- Ser	External <- Ser	0	0	0.0014938	1	1000	1	1.0688	128	1	0	0	0	0	0	0	0	0	0	0	0	0	0	0	0	0	0	0
1028	1	-0.027901	External <- Thr	External <- Thr	0	0	0.055796	1	1000	1	1	110	1	0	0	0	0	0	0	0	0	0	0	0	0	0	0	0	0	0	0
1029	1	-0.054248	External <- urea	External <- urea	0	0	0.1085	1	1000	1	0.87882	69	1	0	0	0	0	0	0	0	0	0	0	0	0	0	0	0	0	0	0
1030	1	-0.0016272	External <- (S)-ureidoglycolate	External <- (S)-ureidoglycolate	0	0	0.0032548	1	1000	1	0.87882	68	1	0	0	0	0	0	0	0	0	0	0	0	0	0	0	0	0	0	0
1031	1	-0.0075858	External <- Ika	External <- Ika	0	0	0.01517	1	1000	1	1	64	1	0	0	0	0	0	0	0	0	0	0	0	0	0	0	0	0	0	0
1032	1	-0.00063235	External <- UDP-glucose	External <- UDP-glucose	0	0	0.0012648	1	1000	1	1	135	1	0	0	0	0	0	0	0	0	0	0	0	0	0	0	0	0	0	0
1033	1	0.27914	External -> Maltose	External -> Maltose	0	0.55827	0	1	1000	1	1	78	1	0	0	0	0	0	0	0	0	0	0	0	0	0	0	0	0	0	0
1034	1	-0.0097364	External <- shikimate	External <- shikimate	0	0	0.019473	1	1000	1	0.41137	101	1	0	0	0	0	0	0	0	0	0	0	0	0	0	0	0	0	0	0
1035	1	0.14953	External <-> Asp	External <-> Asp	0	0.43077	0.13171	1	1000	1	1.6444	33	1	0	0	0	0	0	0	0	0	0	0	0	0	0	0	0	0	0	0
1036	1	-0.2011	External <-> alanine	External <-> alanine	0	0.022164	0.42435	1	1000	1	0.0078557	62	1	0	0	0	0	0	0	0	0	0	0	0	0	0	0	0	0	0	0
1037	1	0.12867	External <-> NH4	External <-> NH4	0	1.2152	0.95785	1	1000	1	5.1366	27	1	0	0	0	0	0	0	0	0	0	0	0	0	0	0	0	0	0	0
#	results of calculation in given conditon
*	Vf/Vb, Eq (4) shown in ref (20)

## Sheet: S2a
S2A The modeling results were obtained under growth condition, as shown below: (relaxation time: 197 s)
ID	IsExternal	Flux #	Description	Equation	Keq	Vf *	Vb *	K1f	i1f	n1f	K1b	i1b	n1b	K2f	i2f	n2f	K2b	i2b	n2b	K3f	i3f	n3f	K3b	i3b	n3b	K4f	i4f	n4f	K4b	i4b	n4b	Remark
1	0	0.00031584	Maltose -> 2 Glc	Maltose -> 2 Glc	1	0.00063168	0	1	78	1	1	83	2	0	0	0	0	0	0	0	0	0	0	0	0	0	0	0	0	0	0
2	0	0.22802	Maltose -> TRHL	Maltose -> TRHL	1	0.45604	0	1	78	1	1	77	1	0	0	0	0	0	0	0	0	0	0	0	0	0	0	0	0	0	0
3	0	0.081735	ATP + Glc -> ADP + G-6-P	ATP + Glc -> ADP + G-6-P	1	0.32695	0	3	3	1	1	22	1	1	83	1	1	87	1	0	0	0	0	0	0	0	0	0	0	0	0
4	0	0.17995	G-6-P <-> F-6-P	G-6-P <-> F-6-P	1	0.57749	0.2176	1.8004	87	1	0.67837	88	1	0	0	0	0	0	0	0	0	0	0	0	0	0	0	0	0	0	0
5	0	0.0017494	FBP -> F-6-P + Pi	FBP -> F-6-P + Pi	1	0.0034991	0	3.0433	89	1	1	88	1	0	0	0	3	28	1	0	0	0	0	0	0	0	0	0	0	0	0
6	0	0.095057	F-6-P + ATP -> FBP + ADP	F-6-P + ATP -> FBP + ADP	1	0.38024	0	0.67837	88	1	1	89	1	3	3	1	1	22	1	0	0	0	0	0	0	0	0	0	0	0	0
7	0	0.093308	FBP <-> DHAP + TP	FBP <-> DHAP + TP	1	0.64178	0.40247	3.0433	89	1	1.7344	90	1	0	0	0	1.1001	91	1	0	0	0	0	0	0	0	0	0	0	0	0
8	0	-0.093308	TP <-> DHAP	TP <-> DHAP	1	0.32367	0.51029	1.1001	91	1	1.7344	90	1	0	0	0	0	0	0	0	0	0	0	0	0	0	0	0	0	0	0
9	0	0.22897	TP + Pi + NAD <-> 1,3-BPG + NADH	TP + Pi + NAD <-> 1,3-BPG + NADH	1	2.5586	0.81025	1.1001	91	1	4.1787	92	1	3	28	1	0.5	20	1	2	1	1	0	0	0	0	0	0	0	0	0
10	0	-0.22897	3-PG + ATP <-> 1,3-BPG + ADP	3-PG + ATP <-> 1,3-BPG + ADP	1	1.9168	2.8328	0.94226	4	1	4.1787	92	1	3	3	1	1	22	1	0	0	0	0	0	0	0	0	0	0	0	0
11	0	-0.20864	2-PG <-> 3-PG	2-PG <-> 3-PG	1	0.97445	1.3917	0.65973	5	1	0.94226	4	1	0	0	0	0	0	0	0	0	0	0	0	0	0	0	0	0	0	0
12	0	0.20864	2-PG <-> PEP	2-PG <-> PEP	1	1.5481	1.1308	0.65973	5	1	0.48188	6	1	0	0	0	0	0	0	0	0	0	0	0	0	0	0	0	0	0	0
13	0	0.22802	TRHL + Pi -> Glc + G-1-P	TRHL + Pi -> Glc + G-1-P	1	0.91208	0	1	77	1	1	83	1	3	28	1	1	134	1	0	0	0	0	0	0	0	0	0	0	0	0
14	0	-0.22751	G-6-P <-> G-1-P	G-6-P <-> G-1-P	1	0.18089	0.6359	1.8004	87	1	6.3283	134	1	0	0	0	0	0	0	0	0	0	0	0	0	0	0	0	0	0	0
15	0	0.00051027	UTP + G-1-P -> UDP-glucose + 2 Pi	UTP + G-1-P -> UDP-glucose + 2 Pi	1	0.0020417	0	2.5945	137	1	1	135	1	6.3283	134	1	3	28	2	0	0	0	0	0	0	0	0	0	0	0	0
16	0	0.072391	Ac-CoA + OAA -> Cit + CoA	Ac-CoA + OAA -> Cit + CoA	1	0.28956	0	0.29743	9	1	1	84	1	5.468	7	1	0.1	11	1	0	0	0	0	0	0	0	0	0	0	0	0
17	0	-0.072391	Cis-acon <-> Cit	Cis-acon <-> Cit	1	0.19017	0.33495	1.1719	85	1	2.0639	84	1	0	0	0	0	0	0	0	0	0	0	0	0	0	0	0	0	0	0
18	0	-0.072391	Icit <-> Cis-acon	Icit <-> Cis-acon	1	0.13008	0.27486	0.55465	86	1	1.1719	85	1	0	0	0	0	0	0	0	0	0	0	0	0	0	0	0	0	0	0
19	0	0.059226	Icit + NADP -> a-KG + NADPH + CO2	Icit + NADP -> a-KG + NADPH + CO2	1	0.2369	0	0.55465	86	1	1	12	1	0.9	2	1	0.5	21	1	0	0	0	5	26	1	0	0	0	0	0	0
20	0	0.051533	a-KG + 2 ox-FD + CoA -> Succ-CoA + CO2 + 2 re-FD	a-KG + 2 ox-FD + CoA -> Succ-CoA + CO2 + 2 re-FD	1	0.82456	0	1.9652	12	1	1	13	1	1	31	2	5	26	1	0.1	11	1	1	32	2	0	0	0	0	0	0
21	0	-0.021534	Succ + ATP + CoA <- Succ-CoA + Pi + ADP	Succ + ATP + CoA <- Succ-CoA + Pi + ADP	1	0	0.17227	1	14	1	1	13	1	3	3	1	3	28	1	0.1	11	1	1	22	1	0	0	0	0	0	0
22	0	-0.057966	Fum + FADH2 <-> Succ + FAD	Fum + FADH2 <-> Succ + FAD	1	0.39189	0.62376	2.3644	15	1	0.41821	14	1	0.1	23	1	0.9	16	1	0	0	0	0	0	0	0	0	0	0	0	0
23	0	0.036791	Fum <-> Mal	Fum <-> Mal	1	0.64655	0.57301	2.3644	15	1	2.0961	8	1	0	0	0	0	0	0	0	0	0	0	0	0	0	0	0	0	0	0
24	0	-0.055444	OAA + NADH <-> Mal + NAD	OAA + NADH <-> Mal + NAD	1	0.41608	0.6378	5.468	7	1	2.0961	8	1	0.5	20	1	2	1	1	0	0	0	0	0	0	0	0	0	0	0	0
25	0	-0.041405	CoA + Mal <- Ac-CoA + glyoxylate	CoA + Mal <- Ac-CoA + glyoxylate	1	0	0.16566	0.1	11	1	0.29743	9	1	1	8	1	1	131	1	0	0	0	0	0	0	0	0	0	0	0	0
26	0	0.013164	Icit -> Succ + glyoxylate	Icit -> Succ + glyoxylate	1	0.026327	0	0.55465	86	1	1	14	1	0	0	0	1	131	1	0	0	0	0	0	0	0	0	0	0	0	0
27	0	0.1293	G-6-P + NADP -> 6-PG + NADPH	G-6-P + NADP -> 6-PG + NADPH	1	0.5172	0	1.8004	87	1	1	93	1	0.9	2	1	0.5	21	1	0	0	0	0	0	0	0	0	0	0	0	0
28	0	0.041667	6-PG + NADP -> Ru-5-P + CO2 + NADPH	6-PG + NADP -> Ru-5-P + CO2 + NADPH	1	0.16669	0	1	93	1	1	95	1	0.9	2	1	5	26	1	0	0	0	0.5	21	1	0	0	0	0	0	0
29	0	-0.016639	Ru-5-P <-> Xu-5-P	Ru-5-P <-> Xu-5-P	1	0.22253	0.2558	0.80903	95	1	0.93003	96	1	0	0	0	0	0	0	0	0	0	0	0	0	0	0	0	0	0	0
30	0	0.0078132	Xu-5-P + R-5-P <-> S-7-P + TP	Xu-5-P + R-5-P <-> S-7-P + TP	1	0.33256	0.30129	0.93003	96	1	0.41644	97	1	0.54383	94	1	1.1001	91	1	0	0	0	0	0	0	0	0	0	0	0	0
31	0	0.0078132	S-7-P + TP <-> F-6-P + E-4-P	S-7-P + TP <-> F-6-P + E-4-P	1	0.40388	0.37262	0.41644	97	1	0.67837	88	1	1.1001	91	1	0.62301	98	1	0	0	0	0	0	0	0	0	0	0	0	0
32	0	-0.024452	Xu-5-P + E-4-P <-> F-6-P + TP	Xu-5-P + E-4-P <-> F-6-P + TP	1	0.33958	0.43739	0.93003	96	1	0.67837	88	1	0.62301	98	1	1.1001	91	1	0	0	0	0	0	0	0	0	0	0	0	0
33	0	0.012267	PEP + E-4-P -> DAHP + Pi	PEP + E-4-P -> DAHP + Pi	1	0.04907	0	0.48188	6	1	1	111	1	0.62301	98	1	3	28	1	0	0	0	0	0	0	0	0	0	0	0	0
34	0	0.012267	DAHP -> DHQ + Pi	DAHP -> DHQ + Pi	1	0.024535	0	1	111	1	1	99	1	0	0	0	3	28	1	0	0	0	0	0	0	0	0	0	0	0	0
35	0	0.012267	DHQ <-> DHS	DHQ <-> DHS	1	0.2429	0.21837	2.0493	99	1	1.8429	100	1	0	0	0	0	0	0	0	0	0	0	0	0	0	0	0	0	0	0
36	0	-0.012267	shikimate + NAD <-> DHS + NADH	shikimate + NAD <-> DHS + NADH	1	0.4152	0.46427	0.41202	101	1	1.8429	100	1	2	1	1	0.5	20	1	0	0	0	0	0	0	0	0	0	0	0	0
37	0	0.00554	ATP + shikimate -> ADP + shikimate-3P	ATP + shikimate -> ADP + shikimate-3P	1	0.022161	0	3	3	1	1	22	1	0.41202	101	1	1	102	1	0	0	0	0	0	0	0	0	0	0	0	0
38	0	0.0055399	PEP + shikimate-3P <-> Pi + EPSP	PEP + shikimate-3P <-> Pi + EPSP	1	0.5655	0.54333	0.48188	6	1	3	28	1	2.5459	102	1	0.39283	103	1	0	0	0	0	0	0	0	0	0	0	0	0
39	0	0.00554	EPSP -> chorismate + Pi	EPSP -> chorismate + Pi	1	0.01108	0	0.39283	103	1	1	104	1	0	0	0	3	28	1	0	0	0	0	0	0	0	0	0	0	0	0
40	0	0.0055402	chorismate + Gln <-> 4HB + Pyr + Glu	chorismate + Gln <-> 4HB + Pyr + Glu	1	1.3762	1.3433	1.6921	104	1	6.6132	105	1	1.1242	35	1	0.4793	10	1	0	0	0	0.58603	17	1	0	0	0	0	0	0
41	0	0.0054122	GPP + 4HB <-> G-4HB + 2 Pi	GPP + 4HB <-> G-4HB + 2 Pi	1	0.38246	0.36082	0.37193	109	1	0.25782	106	1	6.6132	105	1	3	28	2	0	0	0	0	0	0	0	0	0	0	0	0
42	0	0.0054122	G-4HB + NADPH <-> XiaB + NADP	G-4HB + NADPH <-> XiaB + NADP	1	0.35665	0.335	0.25782	106	1	0.13449	107	1	0.5	21	1	0.9	2	1	0	0	0	0	0	0	0	0	0	0	0	0
43	0	0.0054122	XiaB + Thr + ATP -> XiaA + AMP + 2 Pi	XiaB + Thr + ATP -> XiaA + AMP + 2 Pi	1	0.043298	0	0.13449	107	1	1	108	1	1	110	1	1	30	1	3	3	1	3	28	2	0	0	0	0	0	0
44	0	0.01082	TP + Pyr -> DXP + CO2	TP + Pyr -> DXP + CO2	1	0.043286	0	1.1001	91	1	1	112	1	0.4793	10	1	5	26	1	0	0	0	0	0	0	0	0	0	0	0	0
45	0	0.01082	DXP + NADPH <-> MEP + NADP	DXP + NADPH <-> MEP + NADP	1	0.199	0.15571	3.6618	112	1	1.5918	113	1	0.5	21	1	0.9	2	1	0	0	0	0	0	0	0	0	0	0	0	0
46	0	0.010819	MEP + CTP <-> CDP-ME + 2 Pi	MEP + CTP <-> CDP-ME + 2 Pi	1	1.543	1.4997	1.5918	113	1	0.17188	114	1	1	120	1	3	28	2	0	0	0	0	0	0	0	0	0	0	0	0
47	0	0.010819	CDP-ME + ATP -> CDP-MEP + ADP	CDP-ME + ATP -> CDP-MEP + ADP	1	0.043283	0	0.17188	114	1	1	115	1	3	3	1	1	22	1	0	0	0	0	0	0	0	0	0	0	0	0
48	0	0.010824	CDP-MEP <-> ME-CPP + CMP	CDP-MEP <-> ME-CPP + CMP	1	0.73863	0.70665	11.3809	115	1	10.8908	116	1	0	0	0	1	121	1	0	0	0	0	0	0	0	0	0	0	0	0
49	0	0.010825	ME-CPP + 2 re-FD <-> HMBPP + 2 ox-FD	ME-CPP + 2 re-FD <-> HMBPP + 2 ox-FD	1	0.5134	0.42683	10.8908	116	1	9.0529	117	1	1	32	2	1	31	2	0	0	0	0	0	0	0	0	0	0	0	0
50	0	0.010825	HMBPP + NADH <-> IPP + NAD	HMBPP + NADH <-> IPP + NAD	1	0.38008	0.3368	9.0529	117	1	2.0046	118	1	0.5	20	1	2	1	1	0	0	0	0	0	0	0	0	0	0	0	0
51	0	0.0054124	IPP <-> DMAPP	IPP <-> DMAPP	1	0.16846	0.15764	2.0046	118	1	1.8752	119	1	0	0	0	0	0	0	0	0	0	0	0	0	0	0	0	0	0	0
52	0	0.0054123	DMAPP + IPP <-> GPP + 2 Pi	DMAPP + IPP <-> GPP + 2 Pi	1	0.19744	0.1758	1.8752	119	1	0.37193	109	1	2.0046	118	1	3	28	2	0	0	0	0	0	0	0	0	0	0	0	0
53	0	0.03082	2 Ac-CoA + ATP -> ikap + Pi + ADP	2 Ac-CoA + ATP -> ikap + Pi + ADP	1	0.2466	0	0.29743	9	2	1	141	1	3	3	1	3	28	1	0	0	0	1	22	1	0	0	0	0	0	0
54	0	0.0051367	6 ikap + Orn + NADPH -> Ika + NADP	6 ikap + Orn + NADPH -> Ika + NADP	1	1.3151	0	1	141	6	1	64	1	0.26338	82	1	0.9	2	1	0.5	21	1	0	0	0	0	0	0	0	0	0
55	0	0.020335	3-PG + NAD <-> PHP + NADH	3-PG + NAD <-> PHP + NADH	1	1.1487	1.0673	0.94226	4	1	3.5028	129	1	2	1	1	0.5	20	1	0	0	0	0	0	0	0	0	0	0	0	0
56	0	0.020336	PHP + Glu -> a-KG + 3Pser	PHP + Glu -> a-KG + 3Pser	1	0.081341	0	3.5028	129	1	1	12	1	0.58603	17	1	1	127	1	0	0	0	0	0	0	0	0	0	0	0	0
57	0	0.020336	3Pser -> Ser + Pi	3Pser -> Ser + Pi	1	0.040674	0	1	127	1	1	128	1	0	0	0	3	28	1	0	0	0	0	0	0	0	0	0	0	0	0
58	0	0.0014589	Ser -> Pyr + NH4	Ser -> Pyr + NH4	1	0.0029189	0	1.0877	128	1	1	10	1	0	0	0	1	27	1	0	0	0	0	0	0	0	0	0	0	0	0
59	0	0.018347	Ser + THF <-> Gly + M-THF	Ser + THF <-> Gly + M-THF	1	0.25269	0.1793	1.0877	128	1	0.93495	57	1	1.0237	48	1	0.84522	140	1	0	0	0	0	0	0	0	0	0	0	0	0
60	0	0.0054985	Gly -> NH4 + glyoxylate	Gly -> NH4 + glyoxylate	1	0.011003	0	0.93495	57	1	1	27	1	0	0	0	1	131	1	0	0	0	0	0	0	0	0	0	0	0	0
61	0	0.00066315	Thr -> Gly + acetaldehyde	Thr -> Gly + acetaldehyde	1	0.0013262	0	1	110	1	1	57	1	0	0	0	1	143	1	0	0	0	0	0	0	0	0	0	0	0	0
62	0	0.00060985	NAD + acetaldehyde -> Acetate + NADH	NAD + acetaldehyde -> Acetate + NADH	1	0.0023686	0	2	1	1	1	34	1	1	143	1	0.5	20	1	0	0	0	0	0	0	0	0	0	0	0	0
63	0	0.0246	PSER -> Thr + Pi	PSER -> Thr + Pi	1	0.049199	0	1	126	1	1	110	1	0	0	0	3	28	1	0	0	0	0	0	0	0	0	0	0	0	0
64	0	0.0246	HSER + ATP -> PSER + ADP	HSER + ATP -> PSER + ADP	1	0.098399	0	0.44948	125	1	1	126	1	3	3	1	1	22	1	0	0	0	0	0	0	0	0	0	0	0	0
65	0	0.024599	Asp-SA + NADH <-> HSER + NAD	Asp-SA + NADH <-> HSER + NAD	1	0.50989	0.41149	2.2276	124	1	0.44948	125	1	0.5	20	1	2	1	1	0	0	0	0	0	0	0	0	0	0	0	0
66	0	0.024599	Asp-4P + NADPH -> Asp-SA + NADP + Pi	Asp-4P + NADPH -> Asp-SA + NADP + Pi	1	0.098405	0	1	123	1	1	124	1	0.5	21	1	0.9	2	1	0	0	0	3	28	1	0	0	0	0	0	0
67	0	0.024599	Asp + ATP -> Asp-4P + ADP	Asp + ATP -> Asp-4P + ADP	1	0.098405	0	1.6524	33	1	1	123	1	3	3	1	1	22	1	0	0	0	0	0	0	0	0	0	0	0	0
68	0	-0.00063312	OAA + Glu <-> Asp + a-KG	OAA + Glu <-> Asp + a-KG	1	0.19073	0.19333	5.468	7	1	1.6524	33	1	0.58603	17	1	1.9652	12	1	0	0	0	0	0	0	0	0	0	0	0	0
69	0	0.019294	alanine + NAD -> Pyr + NADH + NH4	alanine + NAD -> Pyr + NADH + NH4	1	0.077179	0	0.0088677	62	1	1	10	1	2	1	1	0.5	20	1	0	0	0	1	27	1	0	0	0	0	0	0
70	0	-0.16703	a-KG + alanine <-> Glu + Pyr	a-KG + alanine <-> Glu + Pyr	1	0.044179	0.71228	1.9652	12	1	0.58603	17	1	0.0088677	62	1	0.4793	10	1	0	0	0	0	0	0	0	0	0	0	0	0
71	0	-0.11265	Glu + NAD <-> NH4 + a-KG + NADH	Glu + NAD <-> NH4 + a-KG + NADH	1	0.26895	1.1467	0.58603	17	1	5.0895	27	1	2	1	1	1.9652	12	1	0	0	0	0.5	20	1	0	0	0	0	0	0
72	0	-0.16031	Gln + ADP + Pi <- Glu + ATP + NH4	Gln + ADP + Pi <- Glu + ATP + NH4	1	0	1.2825	1	35	1	0.58603	17	1	1	22	1	3	3	1	3	28	1	5.0895	27	1	0	0	0	0	0	0
73	0	-0.0040553	Glu + NH4 <- Gln	Glu + NH4 <- Gln	1	0	0.00811	1	17	1	1.1242	35	1	1	27	1	0	0	0	0	0	0	0	0	0	0	0	0	0	0	0
74	0	-0.0516	2 Glu + NAD <- Gln + a-KG + NADH	2 Glu + NAD <- Gln + a-KG + NADH	1	0	0.82548	1	17	2	1.1242	35	1	2	1	1	1.9652	12	1	0	0	0	0.5	20	1	0	0	0	0	0	0
75	0	-0.028318	2 Glu + NADP <- Gln + a-KG + NADPH	2 Glu + NADP <- Gln + a-KG + NADPH	1	0	0.45299	1	17	2	1.1242	35	1	0.9	2	1	1.9652	12	1	0	0	0	0.5	21	1	0	0	0	0	0	0
76	0	4.13e-05	Ac-CoA + Glu <-> CoA + N-Acetyl-L-glutamate	Ac-CoA + Glu <-> CoA + N-Acetyl-L-glutamate	1	3.0762	3.0761	0.29743	9	1	0.1	11	1	0.58603	17	1	1.7431	73	1	0	0	0	0	0	0	0	0	0	0	0	0
77	0	0.00043064	ATP + N-Acetyl-L-glutamate -> ADP + N-acetyl-L-glutamyl-5-phosphate	ATP + N-Acetyl-L-glutamate -> ADP + N-acetyl-L-glutamyl-5-phosphate	1	0.0017227	0	3	3	1	1	22	1	1.7431	73	1	1	75	1	0	0	0	0	0	0	0	0	0	0	0	0
78	0	-0.00039885	N-acetyl-L-glutamate-5-semialdehyde + NADP + Pi <-> N-acetyl-L-glutamyl-5-phosphate + NADPH	N-acetyl-L-glutamate-5-semialdehyde + NADP + Pi <-> N-acetyl-L-glutamyl-5-phosphate + NADPH	1	0.16223	0.16476	2.6484	76	1	14.5251	75	1	0.9	2	1	0.5	21	1	3	28	1	0	0	0	0	0	0	0	0	0
79	0	-0.00039203	N-Acetylornithine + a-KG <-> N-acetyl-L-glutamate-5-semialdehyde + Glu	N-Acetylornithine + a-KG <-> N-acetyl-L-glutamate-5-semialdehyde + Glu	1	0.27099	0.27266	0.78495	74	1	2.6484	76	1	1.9652	12	1	0.58603	17	1	0	0	0	0	0	0	0	0	0	0	0	0
80	0	0.00039001	Glu + N-Acetylornithine <-> Orn + N-Acetyl-L-glutamate	Glu + N-Acetylornithine <-> Orn + N-Acetyl-L-glutamate	1	1.0381	1.0364	0.58603	17	1	0.26338	82	1	0.78495	74	1	1.7431	73	1	0	0	0	0	0	0	0	0	0	0	0	0
81	0	0.014475	Orn + Carbamoylphosphate -> Pi + Citrulline	Orn + Carbamoylphosphate -> Pi + Citrulline	1	0.057823	0	0.26338	82	1	3	28	1	0.43104	130	1	1	71	1	0	0	0	0	0	0	0	0	0	0	0	0
82	0	0.018961	ATP + Asp + Citrulline -> 2 Pi + AMP + Argininosuccinate	ATP + Asp + Citrulline -> 2 Pi + AMP + Argininosuccinate	1	0.15143	0	3	3	1	3	28	2	1.6524	33	1	1	30	1	1	71	1	1	72	1	0	0	0	0	0	0
83	0	0.018956	Argininosuccinate <-> Arginine + Fum	Argininosuccinate <-> Arginine + Fum	1	0.45566	0.40128	1.8088	72	1	0.67343	70	1	0	0	0	2.3644	15	1	0	0	0	0	0	0	0	0	0	0	0	0
84	0	0.0044881	Arginine -> Citrulline + NH4	Arginine -> Citrulline + NH4	1	0.0089591	0	0.67343	70	1	1	71	1	0	0	0	1	27	1	0	0	0	0	0	0	0	0	0	0	0	0
85	0	-0.0047569	Orn + a-KG <-> Glu-SA + Glu	Orn + a-KG <-> Glu-SA + Glu	1	0.36276	0.38176	0.26338	82	1	0.92952	138	1	1.9652	12	1	0.58603	17	1	0	0	0	0	0	0	0	0	0	0	0	0
86	0	-0.0047593	Glu-SA + NADP + ADP + Pi <- Glu + NADPH + ATP	Glu-SA + NADP + ADP + Pi <- Glu + NADPH + ATP	1	0	0.038072	1	138	1	0.58603	17	1	0.9	2	1	0.5	21	1	1	22	1	3	3	1	3	28	1	0	0	0
87	0	-0.014466	Orn + urea <- Arginine	Orn + urea <- Arginine	1	0	0.028877	1	82	1	0.67343	70	1	1	69	1	0	0	0	0	0	0	0	0	0	0	0	0	0	0	0
88	0	0.25818	PEP + ADP -> Pyr + ATP	PEP + ADP -> Pyr + ATP	1	1.0327	0	0.48188	6	1	1	10	1	1	22	1	3	3	1	0	0	0	0	0	0	0	0	0	0	0	0
89	0	-0.01744	PEP + AMP + Pi <- Pyr + ATP	PEP + AMP + Pi <- Pyr + ATP	1	0	0.069767	1	6	1	0.4793	10	1	1	30	1	3	3	1	3	28	1	0	0	0	0	0	0	0	0	0
90	0	-0.0082078	OAA + Pi <- PEP + CO2	OAA + Pi <- PEP + CO2	1	0	0.032832	1	7	1	0.48188	6	1	3	28	1	5	26	1	0	0	0	0	0	0	0	0	0	0	0	0
91	0	0.063116	OAA + GTP -> PEP + GDP + CO2	OAA + GTP -> PEP + GDP + CO2	1	0.25246	0	5.468	7	1	1	6	1	1	36	1	1	37	1	0	0	0	5	26	1	0	0	0	0	0	0
92	0	0.022752	Mal + NADP <-> Pyr + CO2 + NADPH	Mal + NADP <-> Pyr + CO2 + NADPH	1	0.32076	0.20362	2.0961	8	1	0.4793	10	1	0.9	2	1	5	26	1	0	0	0	0.5	21	1	0	0	0	0	0	0
93	0	0.19757	Pyr + CoA + NAD -> Ac-CoA + CO2 + NADH	Pyr + CoA + NAD -> Ac-CoA + CO2 + NADH	1	1.5806	0	0.4793	10	1	1	9	1	0.1	11	1	5	26	1	2	1	1	0.5	20	1	0	0	0	0	0	0
94	0	0.0020884	Ac-CoA + 2 Pi + AMP -> Acetate + ATP + CoA	Ac-CoA + 2 Pi + AMP -> Acetate + ATP + CoA	1	0.033412	0	0.29743	9	1	1	34	1	3	28	2	3	3	1	1	30	1	0.1	11	1	0	0	0	0	0	0
95	0	0.073223	Asp + Fum -> OAA + Succ + NH4	Asp + Fum -> OAA + Succ + NH4	1	0.29286	0	1.6524	33	1	1	7	1	2.3644	15	1	1	14	1	0	0	0	1	27	1	0	0	0	0	0	0
96	0	0.032829	ATP + R-5-P -> AMP + PRPP	ATP + R-5-P -> AMP + PRPP	1	0.13133	0	3	3	1	1	30	1	0.54383	94	1	1	38	1	0	0	0	0	0	0	0	0	0	0	0	0
97	0	-0.058307	R-5-P <-> Ru-5-P	R-5-P <-> Ru-5-P	1	0.23917	0.35578	0.54383	94	1	0.80903	95	1	0	0	0	0	0	0	0	0	0	0	0	0	0	0	0	0	0	0
98	0	-0.087628	GLCN + ATP <- ADP + 6-PG	GLCN + ATP <- ADP + 6-PG	1	0	0.35052	1	79	1	1	22	1	3	3	1	1	93	1	0	0	0	0	0	0	0	0	0	0	0	0
99	0	0.087629	GLCN <-> 2-keto-3-deoxygluconate	GLCN <-> 2-keto-3-deoxygluconate	1	2.1236	1.9483	0.46073	79	1	0.42268	81	1	0	0	0	0	0	0	0	0	0	0	0	0	0	0	0	0	0	0
100	0	0.087628	2-keto-3-deoxygluconate + ATP <-> KDPG + ADP	2-keto-3-deoxygluconate + ATP <-> KDPG + ADP	1	1.5231	1.1726	0.42268	81	1	0.97608	80	1	3	3	1	1	22	1	0	0	0	0	0	0	0	0	0	0	0	0
101	0	0.087628	KDPG <-> Pyr + TP	KDPG <-> Pyr + TP	1	0.46714	0.25231	0.97608	80	1	0.4793	10	1	0	0	0	1.1001	91	1	0	0	0	0	0	0	0	0	0	0	0	0
102	0	-0.013138	PRA + 2 Pi + Glu <- Gln + PRPP	PRA + 2 Pi + Glu <- Gln + PRPP	1	0	0.10511	1	45	1	1.1242	35	1	3	28	2	2.0424	38	1	1	17	1	0	0	0	0	0	0	0	0	0
103	0	0.013138	ATP + Gly + PRA -> ADP + Pi + GAR	ATP + Gly + PRA -> ADP + Pi + GAR	1	0.10512	0	3	3	1	1	22	1	0.93495	57	1	3	28	1	1	45	1	1	46	1	0	0	0	0	0	0
104	0	0.013139	F-THF + GAR <-> THF + FGAR	F-THF + GAR <-> THF + FGAR	1	0.20272	0.15015	1.0842	47	1	1.0237	48	1	1.129	46	1	0.88574	49	1	0	0	0	0	0	0	0	0	0	0	0	0
105	0	0.013139	ATP + Gln + FGAR -> ADP + Pi + Glu + FGAM	ATP + Gln + FGAR -> ADP + Pi + Glu + FGAM	1	0.10515	0	3	3	1	1	22	1	1.1242	35	1	3	28	1	0.88574	49	1	1	17	1	0	0	0	1	50	1
106	0	0.013139	ATP + FGAM -> ADP + Pi + AIR	ATP + FGAM -> ADP + Pi + AIR	1	0.052578	0	3	3	1	1	22	1	1	50	1	3	28	1	0	0	0	1	51	1	0	0	0	0	0	0
107	0	-0.013139	CAIR <-> CO2 + AIR	CAIR <-> CO2 + AIR	1	0.095506	0.13972	1.8492	52	1	5	26	1	0	0	0	0.54102	51	1	0	0	0	0	0	0	0	0	0	0	0	0
108	0	0.01314	ATP + Asp + CAIR -> ADP + Pi + SAICAR	ATP + Asp + CAIR -> ADP + Pi + SAICAR	1	0.10518	0	3	3	1	1	22	1	1.6524	33	1	3	28	1	1.8492	52	1	1	53	1	0	0	0	0	0	0
109	0	0.013142	SAICAR <-> Fum + AICAR	SAICAR <-> Fum + AICAR	1	0.41017	0.37201	1.6145	53	1	2.3644	15	1	0	0	0	0.61909	54	1	0	0	0	0	0	0	0	0	0	0	0	0
110	0	0.013143	F-THF + AICAR -> THF + FAICAR	F-THF + AICAR -> THF + FAICAR	1	0.052596	0	1.0842	47	1	1	48	1	0.61909	54	1	1	55	1	0	0	0	0	0	0	0	0	0	0	0	0
111	0	-0.013143	IMP <-> FAICAR	IMP <-> FAICAR	1	0.11628	0.14258	0.35614	56	1	0.43672	55	1	0	0	0	0	0	0	0	0	0	0	0	0	0	0	0	0	0	0
112	0	-0.013143	hypoxanthine + PRPP <-> IMP + 2 Pi	hypoxanthine + PRPP <-> IMP + 2 Pi	1	0.28941	0.34201	1.3279	59	1	0.35614	56	1	2.0424	38	1	3	28	2	0	0	0	0	0	0	0	0	0	0	0	0
113	0	0.010553	Adenine -> hypoxanthine + NH4	Adenine -> hypoxanthine + NH4	1	0.021106	0	1	58	1	1	59	1	0	0	0	1	27	1	0	0	0	0	0	0	0	0	0	0	0	0
114	0	-0.023697	xanthine <-> hypoxanthine	xanthine <-> hypoxanthine	1	0.31959	0.367	1.1564	60	1	1.3279	59	1	0	0	0	0	0	0	0	0	0	0	0	0	0	0	0	0	0	0
115	0	0.023697	xanthine + NAD <-> urate + NADH	xanthine + NAD <-> urate + NADH	1	0.44202	0.3472	1.1564	60	1	3.6335	65	1	2	1	1	0.5	20	1	0	0	0	0	0	0	0	0	0	0	0	0
116	0	0.023699	urate + O2 -> CO2 + Allantoin + H2O2	urate + O2 -> CO2 + Allantoin + H2O2	1	0.094818	0	3.6335	65	1	5	26	1	1	132	1	1	66	1	0	0	0	1	133	1	0	0	0	0	0	0
117	0	0.023699	Allantoin <-> Allantoate	Allantoin <-> Allantoate	1	0.14692	0.099506	1.3756	66	1	0.93196	67	1	0	0	0	0	0	0	0	0	0	0	0	0	0	0	0	0	0	0
118	0	0.023699	Allantoate <-> (S)-ureidoglycolate + urea	Allantoate <-> (S)-ureidoglycolate + urea	1	0.28322	0.21816	0.93196	67	1	0.84735	68	1	0	0	0	0.84735	69	1	0	0	0	0	0	0	0	0	0	0	0	0
119	0	0.022742	(S)-ureidoglycolate -> glyoxylate + 2 NH4 + CO2	(S)-ureidoglycolate -> glyoxylate + 2 NH4 + CO2	1	0.045497	0	0.84735	68	1	1	131	1	0	0	0	1	27	2	0	0	0	5	26	1	0	0	0	0	0	0
120	0	0.0084329	2 ATP + NH4 + HCO3- -> 2 ADP + Pi + Carbamoylphosphate	2 ATP + NH4 + HCO3- -> 2 ADP + Pi + Carbamoylphosphate	1	0.13494	0	3	3	2	1	22	2	5.0895	27	1	3	28	1	1	39	1	1	130	1	0	0	0	0	0	0
121	0	0.012193	2 ATP + Gln + HCO3- -> 2 ADP + Pi + Glu + Carbamoylphosphate	2 ATP + Gln + HCO3- -> 2 ADP + Pi + Glu + Carbamoylphosphate	1	0.1951	0	3	3	2	1	22	2	1.1242	35	1	3	28	1	1	39	1	1	17	1	0	0	0	1	130	1
122	0	-0.019952	Carbamoylphosphate + Asp <-> Pi + N-carbamoyl-L-aspartate	Carbamoylphosphate + Asp <-> Pi + N-carbamoyl-L-aspartate	1	0.11952	0.1993	0.43104	130	1	3	28	1	1.6524	33	1	0.39583	40	1	0	0	0	0	0	0	0	0	0	0	0	0
123	0	0.019952	(S)-dihydroorotate <-> N-carbamoyl-L-aspartate	(S)-dihydroorotate <-> N-carbamoyl-L-aspartate	1	0.094346	0.054456	0.68593	41	1	0.39583	40	1	0	0	0	0	0	0	0	0	0	0	0	0	0	0	0	0	0	0
124	0	-0.019951	(S)-dihydroorotate + Fum <-> orotate + Succ	(S)-dihydroorotate + Fum <-> orotate + Succ	1	0.45295	0.53273	0.68593	41	1	4.5604	42	1	2.3644	15	1	0.41821	14	1	0	0	0	0	0	0	0	0	0	0	0	0
125	0	0.01995	orotidine_5P + 2 Pi <-> orotate + PRPP	orotidine_5P + 2 Pi <-> orotate + PRPP	1	0.51809	0.35853	1.495	43	1	4.5604	42	1	3	28	2	2.0424	38	1	0	0	0	0	0	0	0	0	0	0	0	0
126	0	-0.019949	orotidine_5P <-> UMP + CO2	orotidine_5P <-> UMP + CO2	1	0.57967	0.64152	1.495	43	1	0.33086	44	1	0	0	0	5	26	1	0	0	0	0	0	0	0	0	0	0	0	0
127	0	-0.052784	UMP + 2 Pi <-> uracil + PRPP	UMP + 2 Pi <-> uracil + PRPP	1	0.32689	0.74921	0.33086	44	1	3.3411	61	1	3	28	2	2.0424	38	1	0	0	0	0	0	0	0	0	0	0	0	0
128	0	0.032334	Cytosine -> uracil + NH4	Cytosine -> uracil + NH4	1	0.064679	0	1	63	1	1	61	1	0	0	0	1	27	1	0	0	0	0	0	0	0	0	0	0	0	0
129	0	0.032333	CMP -> Cytosine + R-5-P	CMP -> Cytosine + R-5-P	1	0.064678	0	1	121	1	1	63	1	0	0	0	1	94	1	0	0	0	0	0	0	0	0	0	0	0	0
130	0	0.032327	ATP + UTP + Gln -> ADP + Pi + CTP + Glu	ATP + UTP + Gln -> ADP + Pi + CTP + Glu	1	0.25869	0	3	3	1	1	22	1	2.5945	137	1	3	28	1	1.1242	35	1	1	120	1	0	0	0	1	17	1
131	0	-0.021509	ATP + CDP <-> ADP + CTP	ATP + CDP <-> ADP + CTP	1	1.912	1.9981	3	3	1	1	22	1	1	122	1	1	120	1	0	0	0	0	0	0	0	0	0	0	0	0
132	0	-0.021509	ATP + CMP <-> ADP + CDP	ATP + CMP <-> ADP + CDP	1	1.1975	1.2835	3	3	1	1	22	1	1	121	1	1	122	1	0	0	0	0	0	0	0	0	0	0	0	0
133	0	0.032835	ATP + UDP <-> ADP + UTP	ATP + UDP <-> ADP + UTP	1	2.7863	2.6549	3	3	1	1	22	1	0.90724	136	1	2.5945	137	1	0	0	0	0	0	0	0	0	0	0	0	0
134	0	0.063116	ATP + GDP <-> ADP + GTP	ATP + GDP <-> ADP + GTP	1	1.1856	0.93313	3	3	1	1	22	1	1	37	1	1	36	1	0	0	0	0	0	0	0	0	0	0	0	0
135	0	0.032835	ATP + UMP <-> ADP + UDP	ATP + UMP <-> ADP + UDP	1	1.5246	1.3932	3	3	1	1	22	1	0.33086	44	1	0.90724	136	1	0	0	0	0	0	0	0	0	0	0	0	0
136	0	0.040708	2 re-FD + NAD + H <-> 2 ox-FD + NADH	2 re-FD + NAD + H <-> 2 ox-FD + NADH	1	1.0352	0.43213	1	32	2	1	31	2	2	1	1	0.5	20	1	0.599	29	1	0	0	0	0	0	0	0	0	0
137	0	0.27468	NADH + Q -> NAD + QH2 + 2 H	NADH + Q -> NAD + QH2 + 2 H	1	1.0987	0	0.5	20	1	2	1	1	1	18	1	1	24	1	0	0	0	1	29	2	0	0	0	0	0	0
138	0	0.33265	QH2 + 2 Cyt-Cox -> Q + 2 Cyt-Cred	QH2 + 2 Cyt-Cox -> Q + 2 Cyt-Cred	1	2.6612	0	1	24	1	1	18	1	1	19	2	1	25	2	0	0	0	0	0	0	0	0	0	0	0	0
139	0	0.057966	FADH2 + Q -> FAD + QH2	FADH2 + Q -> FAD + QH2	1	0.23186	0	0.1	23	1	0.9	16	1	1	18	1	1	24	1	0	0	0	0	0	0	0	0	0	0	0	0
140	0	-0.58698	ATP <- ADP + 2 H + Pi	ATP <- ADP + 2 H + Pi	1	0	4.6958	3	3	1	1	22	1	0	0	0	0.599	29	2	0	0	0	3	28	1	0	0	0	0	0	0
141	0	0.6653	Cyt-Cred -> Cyt-Cox + H	Cyt-Cred -> Cyt-Cox + H	1	1.3306	0	1	25	1	1	19	1	0	0	0	1	29	1	0	0	0	0	0	0	0	0	0	0	0	0
142	0	0.072554	ATP + AMP <-> 2 ADP	ATP + AMP <-> 2 ADP	1	2.0452	1.8192	3	3	1	1	22	2	1	30	1	0	0	0	0	0	0	0	0	0	0	0	0	0	0	0
1001	1	0.29998	ATP -> ADP + Pi	ATP -> ADP + Pi	1	0.6	0	3	3	1	1	22	1	0	0	0	3	28	1	0	0	0	0	0	0	0	0	0	0	0	0
1002	1	0.1735	NADPH -> NADP	NADPH -> NADP	1	0.34696	0	0.5	21	1	0.9	2	1	0	0	0	0	0	0	0	0	0	0	0	0	0	0	0	0	0	0
1003	1	0.1	NADH -> NAD	NADH -> NAD	1	0.2	0	0.5	20	1	2	1	1	0	0	0	0	0	0	0	0	0	0	0	0	0	0	0	0	0	0
1004	1	-0.018347	External <-> M-THF	External <-> M-THF	0	0.039313	0.076012	1	1000	1	0.84522	140	1	0	0	0	0	0	0	0	0	0	0	0	0	0	0	0	0	0	0
1005	1	-0.026103	External <- Carbamoylphosphate	External <- Carbamoylphosphate	0	0	0.052233	1	1000	1	0.43104	130	1	0	0	0	0	0	0	0	0	0	0	0	0	0	0	0	0	0	0
1006	1	-0.020002	External <- Ac-CoA	External <- Ac-CoA	0	0	0.040006	1	1000	1	0.29743	9	1	0	0	0	0	0	0	0	0	0	0	0	0	0	0	0	0	0	0
1007	1	-0.0020008	External <- Pyr	External <- Pyr	0	0	0.0040017	1	1000	1	0.4793	10	1	0	0	0	0	0	0	0	0	0	0	0	0	0	0	0	0	0	0
1008	1	-0.0020006	External <- OAA	External <- OAA	0	0	0.004001	1	1000	1	5.468	7	1	0	0	0	0	0	0	0	0	0	0	0	0	0	0	0	0	0	0
1009	1	-0.0070002	External <- a-KG	External <- a-KG	0	0	0.014001	1	1000	1	1.9652	12	1	0	0	0	0	0	0	0	0	0	0	0	0	0	0	0	0	0	0
1010	1	-0.070002	External <- F-6-P	External <- F-6-P	0	0	0.14	1	1000	1	0.67837	88	1	0	0	0	0	0	0	0	0	0	0	0	0	0	0	0	0	0	0
1011	1	-0.0049999	External <- PEP	External <- PEP	0	0	0.01	1	1000	1	0.48188	6	1	0	0	0	0	0	0	0	0	0	0	0	0	0	0	0	0	0	0
1012	1	-0.049998	External <- R-5-P	External <- R-5-P	0	0	0.099999	1	1000	1	0.54383	94	1	0	0	0	0	0	0	0	0	0	0	0	0	0	0	0	0	0	0
1013	1	-0.029999	External <- Succ-CoA	External <- Succ-CoA	0	0	0.060001	1	1000	1	1	13	1	0	0	0	0	0	0	0	0	0	0	0	0	0	0	0	0	0	0
1014	1	-0.019999	External <- E-4-P	External <- E-4-P	0	0	0.039999	1	1000	1	0.62301	98	1	0	0	0	0	0	0	0	0	0	0	0	0	0	0	0	0	0	0
1015	1	-0.0099988	External <- TP	External <- TP	0	0	0.019999	1	1000	1	1.1001	91	1	0	0	0	0	0	0	0	0	0	0	0	0	0	0	0	0	0	0
1016	1	-0.14692	External <-> Glc	External <-> Glc	0	0.0086664	0.30249	1	1000	1	1	83	1	0	0	0	0	0	0	0	0	0	0	0	0	0	0	0	0	0	0
1017	1	-0.0054123	External <- XiaA	External <- XiaA	0	0	0.010825	1	1000	1	1	108	1	0	0	0	0	0	0	0	0	0	0	0	0	0	0	0	0	0	0
1018	1	-0.0026725	External <-> Acetate	External <-> Acetate	0	9.7054	9.7091	1	1000	1	1	34	1	0	0	0	0	0	0	0	0	0	0	0	0	0	0	0	0	0	0
1019	1	-0.030004	External <- Succ	External <- Succ	0	0	0.060001	1	1000	1	0.41821	14	1	0	0	0	0	0	0	0	0	0	0	0	0	0	0	0	0	0	0
1020	1	-0.00012896	External <- 4HB	External <- 4HB	0	0	0.00025794	1	1000	1	6.6132	105	1	0	0	0	0	0	0	0	0	0	0	0	0	0	0	0	0	0	0
1021	1	0.010553	External <-> Adenine	External <-> Adenine	0	0.10049	0.079389	1	1000	1	1	58	1	0	0	0	0	0	0	0	0	0	0	0	0	0	0	0	0	0	0
1022	1	0.02045	External <-> uracil	External <-> uracil	0	0.12261	0.081709	1	1000	1	3.3411	61	1	0	0	0	0	0	0	0	0	0	0	0	0	0	0	0	0	0	0
1023	1	0.0044967	External <-> Glu	External <-> Glu	0	0.10907	0.10007	1	1000	1	0.58603	17	1	0	0	0	0	0	0	0	0	0	0	0	0	0	0	0	0	0	0
1024	1	0.026282	External <-> F-THF	External <-> F-THF	0	0.081796	0.029214	1	1000	1	1.0842	47	1	0	0	0	0	0	0	0	0	0	0	0	0	0	0	0	0	0	0
1025	1	-0.0079343	External <-> THF	External <-> THF	0	0.036681	0.052563	1	1000	1	1.0237	48	1	0	0	0	0	0	0	0	0	0	0	0	0	0	0	0	0	0	0
1026	1	-0.00037478	External <- Gly	External <- Gly	0	0	0.00074997	1	1000	1	0.93495	57	1	0	0	0	0	0	0	0	0	0	0	0	0	0	0	0	0	0	0
1027	1	-0.00052981	External <- Ser	External <- Ser	0	0	0.00106	1	1000	1	1.0877	128	1	0	0	0	0	0	0	0	0	0	0	0	0	0	0	0	0	0	0
1028	1	-0.018524	External <- Thr	External <- Thr	0	0	0.037046	1	1000	1	1	110	1	0	0	0	0	0	0	0	0	0	0	0	0	0	0	0	0	0	0
1029	1	-0.038164	External <- urea	External <- urea	0	0	0.076288	1	1000	1	0.84735	69	1	0	0	0	0	0	0	0	0	0	0	0	0	0	0	0	0	0	0
1030	1	-0.00095722	External <- (S)-ureidoglycolate	External <- (S)-ureidoglycolate	0	0	0.001915	1	1000	1	0.84735	68	1	0	0	0	0	0	0	0	0	0	0	0	0	0	0	0	0	0	0
1031	1	-0.0051369	External <- Ika	External <- Ika	0	0	0.010274	1	1000	1	1	64	1	0	0	0	0	0	0	0	0	0	0	0	0	0	0	0	0	0	0
1032	1	-0.0005105	External <- UDP-glucose	External <- UDP-glucose	0	0	0.0010211	1	1000	1	1	135	1	0	0	0	0	0	0	0	0	0	0	0	0	0	0	0	0	0	0
1033	1	0.22834	External -> Maltose	External -> Maltose	0	0.45667	0	1	1000	1	1	78	1	0	0	0	0	0	0	0	0	0	0	0	0	0	0	0	0	0	0
1034	1	-0.0067271	External <- shikimate	External <- shikimate	0	0	0.013454	1	1000	1	0.41202	101	1	0	0	0	0	0	0	0	0	0	0	0	0	0	0	0	0	0	0
1035	1	0.1106	External <-> Asp	External <-> Asp	0	0.32361	0.10241	1	1000	1	1.6524	33	1	0	0	0	0	0	0	0	0	0	0	0	0	0	0	0	0	0	0
1036	1	-0.14773	External <-> alanine	External <-> alanine	0	0.010464	0.30593	1	1000	1	0.0088677	62	1	0	0	0	0	0	0	0	0	0	0	0	0	0	0	0	0	0	0
1037	1	0.085007	External <-> NH4	External <-> NH4	0	0.65464	0.48461	1	1000	1	5.0895	27	1	0	0	0	0	0	0	0	0	0	0	0	0	0	0	0	0	0	0

## Sheet: S2b
S2B The modeling results were obtained under “knockout” condition of PTMs and xiamenmycin, as shown below: (relaxation time: 270 s)
ID	IsExternal	Flux #	Description	Equation	Keq	Vf *	Vb *	K1f	i1f	n1f	K1b	i1b	n1b	K2f	i2f	n2f	K2b	i2b	n2b	K3f	i3f	n3f	K3b	i3b	n3b	K4f	i4f	n4f	K4b	i4b	n4b	Remark
1	0	0.00037396	Maltose -> 2 Glc	Maltose -> 2 Glc	1	0.00074794	0	1	78	1	1	83	2	0	0	0	0	0	0	0	0	0	0	0	0	0	0	0	0	0	0
2	0	0.21701	Maltose -> TRHL	Maltose -> TRHL	1	0.43402	0	1	78	1	1	77	1	0	0	0	0	0	0	0	0	0	0	0	0	0	0	0	0	0	0
3	0	0.080664	ATP + Glc -> ADP + G-6-P	ATP + Glc -> ADP + G-6-P	1	0.32285	0	3	3	1	1	22	1	1	83	1	1	87	1	0	0	0	0	0	0	0	0	0	0	0	0
4	0	0.17328	G-6-P <-> F-6-P	G-6-P <-> F-6-P	1	0.56574	0.21923	1.7906	87	1	0.69378	88	1	0	0	0	0	0	0	0	0	0	0	0	0	0	0	0	0	0	0
5	0	0.0023885	FBP -> F-6-P + Pi	FBP -> F-6-P + Pi	1	0.0047796	0	2.7348	89	1	1	88	1	0	0	0	3	28	1	0	0	0	0	0	0	0	0	0	0	0	0
6	0	0.088207	F-6-P + ATP -> FBP + ADP	F-6-P + ATP -> FBP + ADP	1	0.35306	0	0.69378	88	1	1	89	1	3	3	1	1	22	1	0	0	0	0	0	0	0	0	0	0	0	0
7	0	0.085828	FBP <-> DHAP + TP	FBP <-> DHAP + TP	1	0.6248	0.40266	2.7348	89	1	1.6416	90	1	0	0	0	1.0734	91	1	0	0	0	0	0	0	0	0	0	0	0	0
8	0	-0.085831	TP <-> DHAP	TP <-> DHAP	1	0.32454	0.49628	1.0734	91	1	1.6416	90	1	0	0	0	0	0	0	0	0	0	0	0	0	0	0	0	0	0	0
9	0	0.21572	TP + Pi + NAD <-> 1,3-BPG + NADH	TP + Pi + NAD <-> 1,3-BPG + NADH	1	2.4642	0.82458	1.0734	91	1	4.3096	92	1	3	28	1	0.5	20	1	2	1	1	0	0	0	0	0	0	0	0	0
10	0	-0.21574	3-PG + ATP <-> 1,3-BPG + ADP	3-PG + ATP <-> 1,3-BPG + ADP	1	1.922	2.7852	0.99121	4	1	4.3096	92	1	3	3	1	1	22	1	0	0	0	0	0	0	0	0	0	0	0	0
11	0	-0.1947	2-PG <-> 3-PG	2-PG <-> 3-PG	1	0.97977	1.3692	0.70927	5	1	0.99121	4	1	0	0	0	0	0	0	0	0	0	0	0	0	0	0	0	0	0	0
12	0	0.1947	2-PG <-> PEP	2-PG <-> PEP	1	1.5246	1.1352	0.70927	5	1	0.5281	6	1	0	0	0	0	0	0	0	0	0	0	0	0	0	0	0	0	0	0
13	0	0.21701	TRHL + Pi -> Glc + G-1-P	TRHL + Pi -> Glc + G-1-P	1	0.86803	0	1	77	1	1	83	1	3	28	1	1	134	1	0	0	0	0	0	0	0	0	0	0	0	0
14	0	-0.21635	G-6-P <-> G-1-P	G-6-P <-> G-1-P	1	0.18387	0.61657	1.7906	87	1	6.0048	134	1	0	0	0	0	0	0	0	0	0	0	0	0	0	0	0	0	0	0
15	0	0.00065605	UTP + G-1-P -> UDP-glucose + 2 Pi	UTP + G-1-P -> UDP-glucose + 2 Pi	1	0.0026266	0	2.5573	137	1	1	135	1	6.0048	134	1	3	28	2	0	0	0	0	0	0	0	0	0	0	0	0
16	0	0.080583	Ac-CoA + OAA -> Cit + CoA	Ac-CoA + OAA -> Cit + CoA	1	0.32243	0	0.29756	9	1	1	84	1	5.2551	7	1	0.1	11	1	0	0	0	0	0	0	0	0	0	0	0	0
17	0	-0.080579	Cis-acon <-> Cit	Cis-acon <-> Cit	1	0.18416	0.34537	1.1912	85	1	2.2341	84	1	0	0	0	0	0	0	0	0	0	0	0	0	0	0	0	0	0	0
18	0	-0.080577	Icit <-> Cis-acon	Icit <-> Cis-acon	1	0.12501	0.2862	0.52032	86	1	1.1912	85	1	0	0	0	0	0	0	0	0	0	0	0	0	0	0	0	0	0	0
19	0	0.062808	Icit + NADP -> a-KG + NADPH + CO2	Icit + NADP -> a-KG + NADPH + CO2	1	0.25132	0	0.52032	86	1	1	12	1	0.9	2	1	0.5	21	1	0	0	0	5	26	1	0	0	0	0	0	0
20	0	0.049576	a-KG + 2 ox-FD + CoA -> Succ-CoA + CO2 + 2 re-FD	a-KG + 2 ox-FD + CoA -> Succ-CoA + CO2 + 2 re-FD	1	0.79451	0	1.9778	12	1	1	13	1	1	31	2	5	26	1	0.1	11	1	1	32	2	0	0	0	0	0	0
21	0	-0.01963	Succ + ATP + CoA <- Succ-CoA + Pi + ADP	Succ + ATP + CoA <- Succ-CoA + Pi + ADP	1	0	0.15721	1	14	1	1	13	1	3	3	1	3	28	1	0.1	11	1	1	22	1	0	0	0	0	0	0
22	0	-0.058574	Fum + FADH2 <-> Succ + FAD	Fum + FADH2 <-> Succ + FAD	1	0.38963	0.62409	2.4673	15	1	0.43919	14	1	0.1	23	1	0.9	16	1	0	0	0	0	0	0	0	0	0	0	0	0
23	0	0.041036	Fum <-> Mal	Fum <-> Mal	1	0.64926	0.56785	2.4673	15	1	2.1586	8	1	0	0	0	0	0	0	0	0	0	0	0	0	0	0	0	0	0	0
24	0	-0.064683	OAA + NADH <-> Mal + NAD	OAA + NADH <-> Mal + NAD	1	0.40157	0.65959	5.2551	7	1	2.1586	8	1	0.5	20	1	2	1	1	0	0	0	0	0	0	0	0	0	0	0	0
25	0	-0.047048	CoA + Mal <- Ac-CoA + glyoxylate	CoA + Mal <- Ac-CoA + glyoxylate	1	0	0.18844	0.1	11	1	0.29756	9	1	1	8	1	1	131	1	0	0	0	0	0	0	0	0	0	0	0	0
26	0	0.017768	Icit -> Succ + glyoxylate	Icit -> Succ + glyoxylate	1	0.035518	0	0.52032	86	1	1	14	1	0	0	0	1	131	1	0	0	0	0	0	0	0	0	0	0	0	0
27	0	0.12373	G-6-P + NADP -> 6-PG + NADPH	G-6-P + NADP -> 6-PG + NADPH	1	0.49522	0	1.7906	87	1	1	93	1	0.9	2	1	0.5	21	1	0	0	0	0	0	0	0	0	0	0	0	0
28	0	0.041196	6-PG + NADP -> Ru-5-P + CO2 + NADPH	6-PG + NADP -> Ru-5-P + CO2 + NADPH	1	0.16506	0	1	93	1	1	95	1	0.9	2	1	5	26	1	0	0	0	0.5	21	1	0	0	0	0	0	0
29	0	-0.017447	Ru-5-P <-> Xu-5-P	Ru-5-P <-> Xu-5-P	1	0.21947	0.25422	0.80982	95	1	0.93805	96	1	0	0	0	0	0	0	0	0	0	0	0	0	0	0	0	0	0	0
30	0	0.0078506	Xu-5-P + R-5-P <-> S-7-P + TP	Xu-5-P + R-5-P <-> S-7-P + TP	1	0.32982	0.29824	0.93805	96	1	0.42769	97	1	0.54128	94	1	1.0734	91	1	0	0	0	0	0	0	0	0	0	0	0	0
31	0	0.0078505	S-7-P + TP <-> F-6-P + E-4-P	S-7-P + TP <-> F-6-P + E-4-P	1	0.401	0.36943	0.42769	97	1	0.69378	88	1	1.0734	91	1	0.60988	98	1	0	0	0	0	0	0	0	0	0	0	0	0
32	0	-0.025298	Xu-5-P + E-4-P <-> F-6-P + TP	Xu-5-P + E-4-P <-> F-6-P + TP	1	0.33496	0.43605	0.93805	96	1	0.69378	88	1	0.60988	98	1	1.0734	91	1	0	0	0	0	0	0	0	0	0	0	0	0
33	0	0.01315	PEP + E-4-P -> DAHP + Pi	PEP + E-4-P -> DAHP + Pi	1	0.052644	0	0.5281	6	1	1	111	1	0.60988	98	1	3	28	1	0	0	0	0	0	0	0	0	0	0	0	0
34	0	0.013153	DAHP -> DHQ + Pi	DAHP -> DHQ + Pi	1	0.026318	0	1	111	1	1	99	1	0	0	0	3	28	1	0	0	0	0	0	0	0	0	0	0	0	0
35	0	0.013158	DHQ <-> DHS	DHQ <-> DHS	1	0.24359	0.21728	2.0683	99	1	1.8451	100	1	0	0	0	0	0	0	0	0	0	0	0	0	0	0	0	0	0	0
36	0	-0.013163	shikimate + NAD <-> DHS + NADH	shikimate + NAD <-> DHS + NADH	1	0.41318	0.46581	0.40915	101	1	1.8451	100	1	2	1	1	0.5	20	1	0	0	0	0	0	0	0	0	0	0	0	0
37	0	0.0022725	ATP + shikimate -> ADP + shikimate-3P	ATP + shikimate -> ADP + shikimate-3P	1	0.0090914	0	3	3	1	1	22	1	0.40915	101	1	1	102	1	0	0	0	0	0	0	0	0	0	0	0	0
38	0	0.0022672	PEP + shikimate-3P <-> Pi + EPSP	PEP + shikimate-3P <-> Pi + EPSP	1	0.55185	0.54277	0.5281	6	1	3	28	1	2.4039	102	1	0.41609	103	1	0	0	0	0	0	0	0	0	0	0	0	0
39	0	0.0022668	EPSP -> chorismate + Pi	EPSP -> chorismate + Pi	1	0.0045304	0	0.41609	103	1	1	104	1	0	0	0	3	28	1	0	0	0	0	0	0	0	0	0	0	0	0
40	0	0.0022522	chorismate + Gln <-> 4HB + Pyr + Glu	chorismate + Gln <-> 4HB + Pyr + Glu	1	1.346	1.3324	1.5882	104	1	6.0763	105	1	1.1084	35	1	0.4883	10	1	0	0	0	0.58739	17	1	0	0	0	0	0	0
41	0	0.0012059	GPP + 4HB <-> G-4HB + 2 Pi	GPP + 4HB <-> G-4HB + 2 Pi	1	0.37123	0.36622	0.41581	109	1	0.27685	106	1	6.0763	105	1	3	28	2	0	0	0	0	0	0	0	0	0	0	0	0
42	0	0.001188	G-4HB + NADPH <-> XiaB + NADP	G-4HB + NADPH <-> XiaB + NADP	1	0.34186	0.33709	0.27685	106	1	0.15168	107	1	0.5	21	1	0.9	2	1	0	0	0	0	0	0	0	0	0	0	0	0
43	0	0.0011777	XiaB + Thr + ATP -> XiaA + AMP + 2 Pi	XiaB + Thr + ATP -> XiaA + AMP + 2 Pi	1	0.0090577	0	0.15168	107	1	1	108	1	1	110	1	1	30	1	3	3	1	3	28	2	0	0	0	0	0	0
44	0	0.003174	TP + Pyr -> DXP + CO2	TP + Pyr -> DXP + CO2	1	0.012697	0	1.0734	91	1	1	112	1	0.4883	10	1	5	26	1	0	0	0	0	0	0	0	0	0	0	0	0
45	0	0.0031186	DXP + NADPH <-> MEP + NADP	DXP + NADPH <-> MEP + NADP	1	0.1814	0.16887	3.2393	112	1	1.6756	113	1	0.5	21	1	0.9	2	1	0	0	0	0	0	0	0	0	0	0	0	0
46	0	0.0030842	MEP + CTP <-> CDP-ME + 2 Pi	MEP + CTP <-> CDP-ME + 2 Pi	1	1.5108	1.4984	1.6756	113	1	0.1847	114	1	1	120	1	3	28	2	0	0	0	0	0	0	0	0	0	0	0	0
47	0	0.0030828	CDP-ME + ATP -> CDP-MEP + ADP	CDP-ME + ATP -> CDP-MEP + ADP	1	0.012282	0	0.1847	114	1	1	115	1	3	3	1	1	22	1	0	0	0	0	0	0	0	0	0	0	0	0
48	0	0.0029638	CDP-MEP <-> ME-CPP + CMP	CDP-MEP <-> ME-CPP + CMP	1	0.71444	0.70537	8.6803	115	1	8.5689	116	1	0	0	0	1	121	1	0	0	0	0	0	0	0	0	0	0	0	0
49	0	0.0027779	ME-CPP + 2 re-FD <-> HMBPP + 2 ox-FD	ME-CPP + 2 re-FD <-> HMBPP + 2 ox-FD	1	0.48049	0.45685	8.5689	116	1	8.1453	117	1	1	32	2	1	31	2	0	0	0	0	0	0	0	0	0	0	0	0
50	0	0.0025662	HMBPP + NADH <-> IPP + NAD	HMBPP + NADH <-> IPP + NAD	1	0.37383	0.36236	8.1453	117	1	1.9732	118	1	0.5	20	1	2	1	1	0	0	0	0	0	0	0	0	0	0	0	0
51	0	0.0012829	IPP <-> DMAPP	IPP <-> DMAPP	1	0.19311	0.19024	1.9732	118	1	1.944	119	1	0	0	0	0	0	0	0	0	0	0	0	0	0	0	0	0	0	0
52	0	0.0012296	DMAPP + IPP <-> GPP + 2 Pi	DMAPP + IPP <-> GPP + 2 Pi	1	0.2181	0.21272	1.944	119	1	0.41581	109	1	1.9732	118	1	3	28	2	0	0	0	0	0	0	0	0	0	0	0	0
53	0	0.01674	2 Ac-CoA + ATP -> ikap + Pi + ADP	2 Ac-CoA + ATP -> ikap + Pi + ADP	1	0.13448	0	0.29756	9	2	1	141	1	3	3	1	3	28	1	0	0	0	1	22	1	0	0	0	0	0	0
54	0	0.0027912	6 ikap + Orn + NADPH -> Ika + NADP	6 ikap + Orn + NADPH -> Ika + NADP	1	0.71227	0	1	141	6	1	64	1	0.26486	82	1	0.9	2	1	0.5	21	1	0	0	0	0	0	0	0	0	0
55	0	0.021043	3-PG + NAD <-> PHP + NADH	3-PG + NAD <-> PHP + NADH	1	1.1478	1.0634	0.99121	4	1	3.6745	129	1	2	1	1	0.5	20	1	0	0	0	0	0	0	0	0	0	0	0	0
56	0	0.02105	PHP + Glu -> a-KG + 3Pser	PHP + Glu -> a-KG + 3Pser	1	0.08432	0	3.6745	129	1	1	12	1	0.58739	17	1	1	127	1	0	0	0	0	0	0	0	0	0	0	0	0
57	0	0.021052	3Pser -> Ser + Pi	3Pser -> Ser + Pi	1	0.042161	0	1	127	1	1	128	1	0	0	0	3	28	1	0	0	0	0	0	0	0	0	0	0	0	0
58	0	0.0013247	Ser -> Pyr + NH4	Ser -> Pyr + NH4	1	0.0026588	0	1.0919	128	1	1	10	1	0	0	0	1	27	1	0	0	0	0	0	0	0	0	0	0	0	0
59	0	0.019188	Ser + THF <-> Gly + M-THF	Ser + THF <-> Gly + M-THF	1	0.25401	0.17721	1.0919	128	1	0.93207	57	1	1.0259	48	1	0.83871	140	1	0	0	0	0	0	0	0	0	0	0	0	0
60	0	0.0060905	Gly -> NH4 + glyoxylate	Gly -> NH4 + glyoxylate	1	0.012226	0	0.93207	57	1	1	27	1	0	0	0	1	131	1	0	0	0	0	0	0	0	0	0	0	0	0
61	0	0.00066744	Thr -> Gly + acetaldehyde	Thr -> Gly + acetaldehyde	1	0.0013386	0	1	110	1	1	57	1	0	0	0	1	143	1	0	0	0	0	0	0	0	0	0	0	0	0
62	0	0.00061572	NAD + acetaldehyde -> Acetate + NADH	NAD + acetaldehyde -> Acetate + NADH	1	0.0023927	0	2	1	1	1	34	1	1	143	1	0.5	20	1	0	0	0	0	0	0	0	0	0	0	0	0
63	0	0.024863	PSER -> Thr + Pi	PSER -> Thr + Pi	1	0.049783	0	1	126	1	1	110	1	0	0	0	3	28	1	0	0	0	0	0	0	0	0	0	0	0	0
64	0	0.024858	HSER + ATP -> PSER + ADP	HSER + ATP -> PSER + ADP	1	0.09957	0	0.44873	125	1	1	126	1	3	3	1	1	22	1	0	0	0	0	0	0	0	0	0	0	0	0
65	0	0.024857	Asp-SA + NADH <-> HSER + NAD	Asp-SA + NADH <-> HSER + NAD	1	0.50817	0.40859	2.2329	124	1	0.44873	125	1	0.5	20	1	2	1	1	0	0	0	0	0	0	0	0	0	0	0	0
66	0	0.024849	Asp-4P + NADPH -> Asp-SA + NADP + Pi	Asp-4P + NADPH -> Asp-SA + NADP + Pi	1	0.099576	0	1	123	1	1	124	1	0.5	21	1	0.9	2	1	0	0	0	3	28	1	0	0	0	0	0	0
67	0	0.024844	Asp + ATP -> Asp-4P + ADP	Asp + ATP -> Asp-4P + ADP	1	0.09958	0	1.6138	33	1	1	123	1	3	3	1	1	22	1	0	0	0	0	0	0	0	0	0	0	0	0
68	0	-0.0013133	OAA + Glu <-> Asp + a-KG	OAA + Glu <-> Asp + a-KG	1	0.18878	0.19524	5.2551	7	1	1.6138	33	1	0.58739	17	1	1.9778	12	1	0	0	0	0	0	0	0	0	0	0	0	0
69	0	0.018522	alanine + NAD -> Pyr + NADH + NH4	alanine + NAD -> Pyr + NADH + NH4	1	0.074048	0	0.0088678	62	1	1	10	1	2	1	1	0.5	20	1	0	0	0	1	27	1	0	0	0	0	0	0
70	0	-0.16788	a-KG + alanine <-> Glu + Pyr	a-KG + alanine <-> Glu + Pyr	1	0.043695	0.71463	1.9778	12	1	0.58739	17	1	0.0088678	62	1	0.4883	10	1	0	0	0	0	0	0	0	0	0	0	0	0
71	0	-0.11568	Glu + NAD <-> NH4 + a-KG + NADH	Glu + NAD <-> NH4 + a-KG + NADH	1	0.26504	1.1662	0.58739	17	1	5.2284	27	1	2	1	1	1.9778	12	1	0	0	0	0.5	20	1	0	0	0	0	0	0
72	0	-0.16097	Gln + ADP + Pi <- Glu + ATP + NH4	Gln + ADP + Pi <- Glu + ATP + NH4	1	0	1.2882	1	35	1	0.58739	17	1	1	22	1	3	3	1	3	28	1	5.2284	27	1	0	0	0	0	0	0
73	0	-0.0046629	Glu + NH4 <- Gln	Glu + NH4 <- Gln	1	0	0.0093305	1	17	1	1.1084	35	1	1	27	1	0	0	0	0	0	0	0	0	0	0	0	0	0	0	0
74	0	-0.052391	2 Glu + NAD <- Gln + a-KG + NADH	2 Glu + NAD <- Gln + a-KG + NADH	1	0	0.83805	1	17	2	1.1084	35	1	2	1	1	1.9778	12	1	0	0	0	0.5	20	1	0	0	0	0	0	0
75	0	-0.028735	2 Glu + NADP <- Gln + a-KG + NADPH	2 Glu + NADP <- Gln + a-KG + NADPH	1	0	0.45953	1	17	2	1.1084	35	1	0.9	2	1	1.9778	12	1	0	0	0	0.5	21	1	0	0	0	0	0	0
76	0	0.00054194	Ac-CoA + Glu <-> CoA + N-Acetyl-L-glutamate	Ac-CoA + Glu <-> CoA + N-Acetyl-L-glutamate	1	3.0712	3.0701	0.29756	9	1	0.1	11	1	0.58739	17	1	1.7478	73	1	0	0	0	0	0	0	0	0	0	0	0	0
77	0	0.00018848	ATP + N-Acetyl-L-glutamate -> ADP + N-acetyl-L-glutamyl-5-phosphate	ATP + N-Acetyl-L-glutamate -> ADP + N-acetyl-L-glutamyl-5-phosphate	1	0.00075548	0	3	3	1	1	22	1	1.7478	73	1	1	75	1	0	0	0	0	0	0	0	0	0	0	0	0
78	0	0.0002333	N-acetyl-L-glutamate-5-semialdehyde + NADP + Pi <-> N-acetyl-L-glutamyl-5-phosphate + NADPH	N-acetyl-L-glutamate-5-semialdehyde + NADP + Pi <-> N-acetyl-L-glutamyl-5-phosphate + NADPH	1	0.16507	0.16566	2.6531	76	1	14.3786	75	1	0.9	2	1	0.5	21	1	3	28	1	0	0	0	0	0	0	0	0	0
79	0	0.00032825	N-Acetylornithine + a-KG <-> N-acetyl-L-glutamate-5-semialdehyde + Glu	N-Acetylornithine + a-KG <-> N-acetyl-L-glutamate-5-semialdehyde + Glu	1	0.274	0.27403	0.78787	74	1	2.6531	76	1	1.9778	12	1	0.58739	17	1	0	0	0	0	0	0	0	0	0	0	0	0
80	0	-0.00035636	Glu + N-Acetylornithine <-> Orn + N-Acetyl-L-glutamate	Glu + N-Acetylornithine <-> Orn + N-Acetyl-L-glutamate	1	1.0387	1.039	0.58739	17	1	0.26486	82	1	0.78787	74	1	1.7478	73	1	0	0	0	0	0	0	0	0	0	0	0	0
81	0	0.015219	Orn + Carbamoylphosphate -> Pi + Citrulline	Orn + Carbamoylphosphate -> Pi + Citrulline	1	0.059826	0	0.26486	82	1	3	28	1	0.44288	130	1	1	71	1	0	0	0	0	0	0	0	0	0	0	0	0
82	0	0.020441	ATP + Asp + Citrulline -> 2 Pi + AMP + Argininosuccinate	ATP + Asp + Citrulline -> 2 Pi + AMP + Argininosuccinate	1	0.15992	0	3	3	1	3	28	2	1.6138	33	1	1	30	1	1	71	1	1	72	1	0	0	0	0	0	0
83	0	0.020364	Argininosuccinate <-> Arginine + Fum	Argininosuccinate <-> Arginine + Fum	1	0.45894	0.40179	1.8615	72	1	0.66066	70	1	0	0	0	2.4673	15	1	0	0	0	0	0	0	0	0	0	0	0	0
84	0	0.0052559	Arginine -> Citrulline + NH4	Arginine -> Citrulline + NH4	1	0.010252	0	0.66066	70	1	1	71	1	0	0	0	1	27	1	0	0	0	0	0	0	0	0	0	0	0	0
85	0	-0.0032915	Orn + a-KG <-> Glu-SA + Glu	Orn + a-KG <-> Glu-SA + Glu	1	0.36827	0.38112	0.26486	82	1	0.92292	138	1	1.9778	12	1	0.58739	17	1	0	0	0	0	0	0	0	0	0	0	0	0
86	0	-0.0033276	Glu-SA + NADP + ADP + Pi <- Glu + NADPH + ATP	Glu-SA + NADP + ADP + Pi <- Glu + NADPH + ATP	1	0	0.026588	1	138	1	0.58739	17	1	0.9	2	1	0.5	21	1	1	22	1	3	3	1	3	28	1	0	0	0
87	0	-0.015085	Orn + urea <- Arginine	Orn + urea <- Arginine	1	0	0.029424	1	82	1	0.66066	70	1	1	69	1	0	0	0	0	0	0	0	0	0	0	0	0	0	0	0
88	0	0.248	PEP + ADP -> Pyr + ATP	PEP + ADP -> Pyr + ATP	1	0.99192	0	0.5281	6	1	1	10	1	1	22	1	3	3	1	0	0	0	0	0	0	0	0	0	0	0	0
89	0	-0.019214	PEP + AMP + Pi <- Pyr + ATP	PEP + AMP + Pi <- Pyr + ATP	1	0	0.076913	1	6	1	0.4883	10	1	1	30	1	3	3	1	3	28	1	0	0	0	0	0	0	0	0	0
90	0	-0.0089164	OAA + Pi <- PEP + CO2	OAA + Pi <- PEP + CO2	1	0	0.03569	1	7	1	0.5281	6	1	3	28	1	5	26	1	0	0	0	0	0	0	0	0	0	0	0	0
91	0	0.063424	OAA + GTP -> PEP + GDP + CO2	OAA + GTP -> PEP + GDP + CO2	1	0.25358	0	5.2551	7	1	1	6	1	1	36	1	1	37	1	0	0	0	5	26	1	0	0	0	0	0	0
92	0	0.02339	Mal + NADP <-> Pyr + CO2 + NADPH	Mal + NADP <-> Pyr + CO2 + NADPH	1	0.3216	0.202	2.1586	8	1	0.4883	10	1	0.9	2	1	5	26	1	0	0	0	0.5	21	1	0	0	0	0	0	0
93	0	0.18375	Pyr + CoA + NAD -> Ac-CoA + CO2 + NADH	Pyr + CoA + NAD -> Ac-CoA + CO2 + NADH	1	1.4702	0	0.4883	10	1	1	9	1	0.1	11	1	5	26	1	2	1	1	0.5	20	1	0	0	0	0	0	0
94	0	0.0021106	Ac-CoA + 2 Pi + AMP -> Acetate + ATP + CoA	Ac-CoA + 2 Pi + AMP -> Acetate + ATP + CoA	1	0.033757	0	0.29756	9	1	1	34	1	3	28	2	3	3	1	1	30	1	0.1	11	1	0	0	0	0	0	0
95	0	0.071118	Asp + Fum -> OAA + Succ + NH4	Asp + Fum -> OAA + Succ + NH4	1	0.28386	0	1.6138	33	1	1	7	1	2.4673	15	1	1	14	1	0	0	0	1	27	1	0	0	0	0	0	0
96	0	0.034295	ATP + R-5-P -> AMP + PRPP	ATP + R-5-P -> AMP + PRPP	1	0.13736	0	3	3	1	1	30	1	0.54128	94	1	1	38	1	0	0	0	0	0	0	0	0	0	0	0	0
97	0	-0.058644	R-5-P <-> Ru-5-P	R-5-P <-> Ru-5-P	1	0.23644	0.35372	0.54128	94	1	0.80982	95	1	0	0	0	0	0	0	0	0	0	0	0	0	0	0	0	0	0	0
98	0	-0.082533	GLCN + ATP <- ADP + 6-PG	GLCN + ATP <- ADP + 6-PG	1	0	0.33015	1	79	1	1	22	1	3	3	1	1	93	1	0	0	0	0	0	0	0	0	0	0	0	0
99	0	0.082533	GLCN <-> 2-keto-3-deoxygluconate	GLCN <-> 2-keto-3-deoxygluconate	1	2.1007	1.9356	0.43815	79	1	0.40382	81	1	0	0	0	0	0	0	0	0	0	0	0	0	0	0	0	0	0	0
100	0	0.082532	2-keto-3-deoxygluconate + ATP <-> KDPG + ADP	2-keto-3-deoxygluconate + ATP <-> KDPG + ADP	1	1.5036	1.1735	0.40382	81	1	0.94564	80	1	3	3	1	1	22	1	0	0	0	0	0	0	0	0	0	0	0	0
101	0	0.082533	KDPG <-> Pyr + TP	KDPG <-> Pyr + TP	1	0.45746	0.25361	0.94564	80	1	0.4883	10	1	0	0	0	1.0734	91	1	0	0	0	0	0	0	0	0	0	0	0	0
102	0	-0.013424	PRA + 2 Pi + Glu <- Gln + PRPP	PRA + 2 Pi + Glu <- Gln + PRPP	1	0	0.10716	1	45	1	1.1084	35	1	3	28	2	2.0642	38	1	1	17	1	0	0	0	0	0	0	0	0	0
103	0	0.013407	ATP + Gly + PRA -> ADP + Pi + GAR	ATP + Gly + PRA -> ADP + Pi + GAR	1	0.10713	0	3	3	1	1	22	1	0.93207	57	1	3	28	1	1	45	1	1	46	1	0	0	0	0	0	0
104	0	0.013399	F-THF + GAR <-> THF + FGAR	F-THF + GAR <-> THF + FGAR	1	0.20272	0.14916	1.0866	47	1	1.0259	48	1	1.1327	46	1	0.88281	49	1	0	0	0	0	0	0	0	0	0	0	0	0
105	0	0.013394	ATP + Gln + FGAR -> ADP + Pi + Glu + FGAM	ATP + Gln + FGAR -> ADP + Pi + Glu + FGAM	1	0.10711	0	3	3	1	1	22	1	1.1084	35	1	3	28	1	0.88281	49	1	1	17	1	0	0	0	1	50	1
106	0	0.013391	ATP + FGAM -> ADP + Pi + AIR	ATP + FGAM -> ADP + Pi + AIR	1	0.053545	0	3	3	1	1	22	1	1	50	1	3	28	1	0	0	0	1	51	1	0	0	0	0	0	0
107	0	-0.013389	CAIR <-> CO2 + AIR	CAIR <-> CO2 + AIR	1	0.093939	0.13909	1.8384	52	1	5	26	1	0	0	0	0.54439	51	1	0	0	0	0	0	0	0	0	0	0	0	0
108	0	0.01338	ATP + Asp + CAIR -> ADP + Pi + SAICAR	ATP + Asp + CAIR -> ADP + Pi + SAICAR	1	0.10705	0	3	3	1	1	22	1	1.6138	33	1	3	28	1	1.8384	52	1	1	53	1	0	0	0	0	0	0
109	0	0.01337	SAICAR <-> Fum + AICAR	SAICAR <-> Fum + AICAR	1	0.40856	0.36975	1.6508	53	1	2.4673	15	1	0	0	0	0.6055	54	1	0	0	0	0	0	0	0	0	0	0	0	0
110	0	0.013369	F-THF + AICAR -> THF + FAICAR	F-THF + AICAR -> THF + FAICAR	1	0.05351	0	1.0866	47	1	1	48	1	0.6055	54	1	1	55	1	0	0	0	0	0	0	0	0	0	0	0	0
111	0	-0.013368	IMP <-> FAICAR	IMP <-> FAICAR	1	0.11449	0.14124	0.35953	56	1	0.44353	55	1	0	0	0	0	0	0	0	0	0	0	0	0	0	0	0	0	0	0
112	0	-0.013366	hypoxanthine + PRPP <-> IMP + 2 Pi	hypoxanthine + PRPP <-> IMP + 2 Pi	1	0.2876	0.3411	1.3217	59	1	0.35953	56	1	2.0642	38	1	3	28	2	0	0	0	0	0	0	0	0	0	0	0	0
113	0	0.010684	Adenine -> hypoxanthine + NH4	Adenine -> hypoxanthine + NH4	1	0.021367	0	1	58	1	1	59	1	0	0	0	1	27	1	0	0	0	0	0	0	0	0	0	0	0	0
114	0	-0.024049	xanthine <-> hypoxanthine	xanthine <-> hypoxanthine	1	0.31917	0.36729	1.1485	60	1	1.3217	59	1	0	0	0	0	0	0	0	0	0	0	0	0	0	0	0	0	0	0
115	0	0.024048	xanthine + NAD <-> urate + NADH	xanthine + NAD <-> urate + NADH	1	0.44273	0.34649	1.1485	60	1	3.5948	65	1	2	1	1	0.5	20	1	0	0	0	0	0	0	0	0	0	0	0	0
116	0	0.024048	urate + O2 -> CO2 + Allantoin + H2O2	urate + O2 -> CO2 + Allantoin + H2O2	1	0.096242	0	3.5948	65	1	5	26	1	1	132	1	1	66	1	0	0	0	1	133	1	0	0	0	0	0	0
117	0	0.024034	Allantoin <-> Allantoate	Allantoin <-> Allantoate	1	0.14728	0.099156	1.3823	66	1	0.93087	67	1	0	0	0	0	0	0	0	0	0	0	0	0	0	0	0	0	0	0
118	0	0.024022	Allantoate <-> (S)-ureidoglycolate + urea	Allantoate <-> (S)-ureidoglycolate + urea	1	0.28368	0.21772	0.93087	67	1	0.84523	68	1	0	0	0	0.84523	69	1	0	0	0	0	0	0	0	0	0	0	0	0
119	0	0.023191	(S)-ureidoglycolate -> glyoxylate + 2 NH4 + CO2	(S)-ureidoglycolate -> glyoxylate + 2 NH4 + CO2	1	0.046469	0	0.84523	68	1	1	131	1	0	0	0	1	27	2	0	0	0	5	26	1	0	0	0	0	0	0
120	0	0.0086882	2 ATP + NH4 + HCO3- -> 2 ADP + Pi + Carbamoylphosphate	2 ATP + NH4 + HCO3- -> 2 ADP + Pi + Carbamoylphosphate	1	0.13928	0	3	3	2	1	22	2	5.2284	27	1	3	28	1	1	39	1	1	130	1	0	0	0	0	0	0
121	0	0.012539	2 ATP + Gln + HCO3- -> 2 ADP + Pi + Glu + Carbamoylphosphate	2 ATP + Gln + HCO3- -> 2 ADP + Pi + Glu + Carbamoylphosphate	1	0.2011	0	3	3	2	1	22	2	1.1084	35	1	3	28	1	1	39	1	1	17	1	0	0	0	1	130	1
122	0	-0.019865	Carbamoylphosphate + Asp <-> Pi + N-carbamoyl-L-aspartate	Carbamoylphosphate + Asp <-> Pi + N-carbamoyl-L-aspartate	1	0.1198	0.19879	0.44288	130	1	3	28	1	1.6138	33	1	0.39532	40	1	0	0	0	0	0	0	0	0	0	0	0	0
123	0	0.019861	(S)-dihydroorotate <-> N-carbamoyl-L-aspartate	(S)-dihydroorotate <-> N-carbamoyl-L-aspartate	1	0.09419	0.054691	0.6807	41	1	0.39532	40	1	0	0	0	0	0	0	0	0	0	0	0	0	0	0	0	0	0	0
124	0	-0.019859	(S)-dihydroorotate + Fum <-> orotate + Succ	(S)-dihydroorotate + Fum <-> orotate + Succ	1	0.45206	0.53106	0.6807	41	1	4.492	42	1	2.4673	15	1	0.43919	14	1	0	0	0	0	0	0	0	0	0	0	0	0
125	0	0.019845	orotidine_5P + 2 Pi <-> orotate + PRPP	orotidine_5P + 2 Pi <-> orotate + PRPP	1	0.51534	0.35734	1.4853	43	1	4.492	42	1	3	28	2	2.0642	38	1	0	0	0	0	0	0	0	0	0	0	0	0
126	0	-0.019851	orotidine_5P <-> UMP + CO2	orotidine_5P <-> UMP + CO2	1	0.57718	0.63842	1.4853	43	1	0.32854	44	1	0	0	0	5	26	1	0	0	0	0	0	0	0	0	0	0	0	0
127	0	-0.054077	UMP + 2 Pi <-> uracil + PRPP	UMP + 2 Pi <-> uracil + PRPP	1	0.32171	0.75424	0.32854	44	1	3.3582	61	1	3	28	2	2.0642	38	1	0	0	0	0	0	0	0	0	0	0	0	0
128	0	0.033489	Cytosine -> uracil + NH4	Cytosine -> uracil + NH4	1	0.067188	0	1	63	1	1	61	1	0	0	0	1	27	1	0	0	0	0	0	0	0	0	0	0	0	0
129	0	0.033481	CMP -> Cytosine + R-5-P	CMP -> Cytosine + R-5-P	1	0.067188	0	1	121	1	1	63	1	0	0	0	1	94	1	0	0	0	0	0	0	0	0	0	0	0	0
130	0	0.033571	ATP + UTP + Gln -> ADP + Pi + CTP + Glu	ATP + UTP + Gln -> ADP + Pi + CTP + Glu	1	0.26922	0	3	3	1	1	22	1	2.5573	137	1	3	28	1	1.1084	35	1	1	120	1	0	0	0	1	17	1
131	0	-0.030499	ATP + CDP <-> ADP + CTP	ATP + CDP <-> ADP + CTP	1	1.8782	2.0004	3	3	1	1	22	1	1	122	1	1	120	1	0	0	0	0	0	0	0	0	0	0	0	0
132	0	-0.03051	ATP + CMP <-> ADP + CDP	ATP + CMP <-> ADP + CDP	1	1.1722	1.2945	3	3	1	1	22	1	1	121	1	1	122	1	0	0	0	0	0	0	0	0	0	0	0	0
133	0	0.034223	ATP + UDP <-> ADP + UTP	ATP + UDP <-> ADP + UTP	1	2.768	2.6308	3	3	1	1	22	1	0.89679	136	1	2.5573	137	1	0	0	0	0	0	0	0	0	0	0	0	0
134	0	0.063422	ATP + GDP <-> ADP + GTP	ATP + GDP <-> ADP + GTP	1	1.1813	0.92769	3	3	1	1	22	1	1	37	1	1	36	1	0	0	0	0	0	0	0	0	0	0	0	0
135	0	0.034225	ATP + UMP <-> ADP + UDP	ATP + UMP <-> ADP + UDP	1	1.5188	1.3816	3	3	1	1	22	1	0.32854	44	1	0.89679	136	1	0	0	0	0	0	0	0	0	0	0	0	0
136	0	0.046798	2 re-FD + NAD + H <-> 2 ox-FD + NADH	2 re-FD + NAD + H <-> 2 ox-FD + NADH	1	1.1093	0.40635	1	32	2	1	31	2	2	1	1	0.5	20	1	0.6825	29	1	0	0	0	0	0	0	0	0	0
137	0	0.26641	NADH + Q -> NAD + QH2 + 2 H	NADH + Q -> NAD + QH2 + 2 H	1	1.0651	0	0.5	20	1	2	1	1	1	18	1	1	24	1	0	0	0	1	29	2	0	0	0	0	0	0
138	0	0.32498	QH2 + 2 Cyt-Cox -> Q + 2 Cyt-Cred	QH2 + 2 Cyt-Cox -> Q + 2 Cyt-Cred	1	2.5991	0	1	24	1	1	18	1	1	19	2	1	25	2	0	0	0	0	0	0	0	0	0	0	0	0
139	0	0.058574	FADH2 + Q -> FAD + QH2	FADH2 + Q -> FAD + QH2	1	0.23446	0	0.1	23	1	0.9	16	1	1	18	1	1	24	1	0	0	0	0	0	0	0	0	0	0	0	0
140	0	-0.56799	ATP <- ADP + 2 H + Pi	ATP <- ADP + 2 H + Pi	1	0	4.5425	3	3	1	1	22	1	0	0	0	0.6825	29	2	0	0	0	3	28	1	0	0	0	0	0	0
141	0	0.64996	Cyt-Cred -> Cyt-Cox + H	Cyt-Cred -> Cyt-Cox + H	1	1.2996	0	1	25	1	1	19	1	0	0	0	1	29	1	0	0	0	0	0	0	0	0	0	0	0	0
142	0	0.073014	ATP + AMP <-> 2 ADP	ATP + AMP <-> 2 ADP	1	2.0358	1.8095	3	3	1	1	22	2	1	30	1	0	0	0	0	0	0	0	0	0	0	0	0	0	0	0
1001	1	0.29972	ATP -> ADP + Pi	ATP -> ADP + Pi	1	0.6	0	3	3	1	1	22	1	0	0	0	3	28	1	0	0	0	0	0	0	0	0	0	0	0	0
1002	1	0.18735	NADPH -> NADP	NADPH -> NADP	1	0.37412	0	0.5	21	1	0.9	2	1	0	0	0	0	0	0	0	0	0	0	0	0	0	0	0	0	0	0
1003	1	0.10012	NADH -> NAD	NADH -> NAD	1	0.19999	0	0.5	20	1	2	1	1	0	0	0	0	0	0	0	0	0	0	0	0	0	0	0	0	0	0
1004	1	-0.019188	External <-> M-THF	External <-> M-THF	0	0.038729	0.077128	1	1000	1	0.83871	140	1	0	0	0	0	0	0	0	0	0	0	0	0	0	0	0	0	0	0
1005	1	-0.025879	External <- Carbamoylphosphate	External <- Carbamoylphosphate	0	0	0.052132	1	1000	1	0.44288	130	1	0	0	0	0	0	0	0	0	0	0	0	0	0	0	0	0	0	0
1006	1	-0.01999	External <- Ac-CoA	External <- Ac-CoA	0	0	0.040044	1	1000	1	0.29756	9	1	0	0	0	0	0	0	0	0	0	0	0	0	0	0	0	0	0	0
1007	1	-0.0020052	External <- Pyr	External <- Pyr	0	0	0.0040096	1	1000	1	0.4883	10	1	0	0	0	0	0	0	0	0	0	0	0	0	0	0	0	0	0	0
1008	1	-0.0020054	External <- OAA	External <- OAA	0	0	0.0040055	1	1000	1	5.2551	7	1	0	0	0	0	0	0	0	0	0	0	0	0	0	0	0	0	0	0
1009	1	-0.0070033	External <- a-KG	External <- a-KG	0	0	0.014007	1	1000	1	1.9778	12	1	0	0	0	0	0	0	0	0	0	0	0	0	0	0	0	0	0	0
1010	1	-0.070019	External <- F-6-P	External <- F-6-P	0	0	0.14	1	1000	1	0.69378	88	1	0	0	0	0	0	0	0	0	0	0	0	0	0	0	0	0	0	0
1011	1	-0.0050011	External <- PEP	External <- PEP	0	0	0.010009	1	1000	1	0.5281	6	1	0	0	0	0	0	0	0	0	0	0	0	0	0	0	0	0	0	0
1012	1	-0.04998	External <- R-5-P	External <- R-5-P	0	0	0.1	1	1000	1	0.54128	94	1	0	0	0	0	0	0	0	0	0	0	0	0	0	0	0	0	0	0
1013	1	-0.029947	External <- Succ-CoA	External <- Succ-CoA	0	0	0.060005	1	1000	1	1	13	1	0	0	0	0	0	0	0	0	0	0	0	0	0	0	0	0	0	0
1014	1	-0.019999	External <- E-4-P	External <- E-4-P	0	0	0.040004	1	1000	1	0.60988	98	1	0	0	0	0	0	0	0	0	0	0	0	0	0	0	0	0	0	0
1015	1	-0.0099998	External <- TP	External <- TP	0	0	0.020005	1	1000	1	1.0734	91	1	0	0	0	0	0	0	0	0	0	0	0	0	0	0	0	0	0	0
1016	1	-0.13709	External <-> Glc	External <-> Glc	0	0.0092344	0.28332	1	1000	1	1	83	1	0	0	0	0	0	0	0	0	0	0	0	0	0	0	0	0	0	0
1017	1	-0.0011058	External <- XiaA	External <- XiaA	0	0	0.0021371	1	1000	1	1	108	1	0	0	0	0	0	0	0	0	0	0	0	0	0	0	0	0	0	0
1018	1	-0.0027012	External <-> Acetate	External <-> Acetate	0	9.6296	9.6333	1	1000	1	1	34	1	0	0	0	0	0	0	0	0	0	0	0	0	0	0	0	0	0	0
1019	1	-0.03008	External <- Succ	External <- Succ	0	0	0.06001	1	1000	1	0.43919	14	1	0	0	0	0	0	0	0	0	0	0	0	0	0	0	0	0	0	0
1020	1	-0.001008	External <- 4HB	External <- 4HB	0	0	0.0020084	1	1000	1	6.0763	105	1	0	0	0	0	0	0	0	0	0	0	0	0	0	0	0	0	0	0
1021	1	0.010683	External <-> Adenine	External <-> Adenine	0	0.10065	0.079283	1	1000	1	1	58	1	0	0	0	0	0	0	0	0	0	0	0	0	0	0	0	0	0	0
1022	1	0.020577	External <-> uracil	External <-> uracil	0	0.12234	0.081399	1	1000	1	3.3582	61	1	0	0	0	0	0	0	0	0	0	0	0	0	0	0	0	0	0	0
1023	1	-0.002713	External <-> Glu	External <-> Glu	0	0.10158	0.10687	1	1000	1	0.58739	17	1	0	0	0	0	0	0	0	0	0	0	0	0	0	0	0	0	0	0
1024	1	0.026767	External <-> F-THF	External <-> F-THF	0	0.082487	0.028952	1	1000	1	1.0866	47	1	0	0	0	0	0	0	0	0	0	0	0	0	0	0	0	0	0	0
1025	1	-0.0075791	External <-> THF	External <-> THF	0	0.036988	0.052124	1	1000	1	1.0259	48	1	0	0	0	0	0	0	0	0	0	0	0	0	0	0	0	0	0	0
1026	1	-0.00036736	External <- Gly	External <- Gly	0	0	0.00073742	1	1000	1	0.93207	57	1	0	0	0	0	0	0	0	0	0	0	0	0	0	0	0	0	0	0
1027	1	-0.00055109	External <- Ser	External <- Ser	0	0	0.0011061	1	1000	1	1.0919	128	1	0	0	0	0	0	0	0	0	0	0	0	0	0	0	0	0	0	0
1028	1	-0.023025	External <- Thr	External <- Thr	0	0	0.046178	1	1000	1	1	110	1	0	0	0	0	0	0	0	0	0	0	0	0	0	0	0	0	0	0
1029	1	-0.039095	External <- urea	External <- urea	0	0	0.07755	1	1000	1	0.84523	69	1	0	0	0	0	0	0	0	0	0	0	0	0	0	0	0	0	0	0
1030	1	-0.00083015	External <- (S)-ureidoglycolate	External <- (S)-ureidoglycolate	0	0	0.0016634	1	1000	1	0.84523	68	1	0	0	0	0	0	0	0	0	0	0	0	0	0	0	0	0	0	0
1031	1	-0.0024868	External <- Ika	External <- Ika	0	0	0.0041832	1	1000	1	1	64	1	0	0	0	0	0	0	0	0	0	0	0	0	0	0	0	0	0	0
1032	1	-0.00065623	External <- UDP-glucose	External <- UDP-glucose	0	0	0.0013124	1	1000	1	1	135	1	0	0	0	0	0	0	0	0	0	0	0	0	0	0	0	0	0	0
1033	1	0.21738	External -> Maltose	External -> Maltose	0	0.43476	0	1	1000	1	1	78	1	0	0	0	0	0	0	0	0	0	0	0	0	0	0	0	0	0	0
1034	1	-0.010891	External <- shikimate	External <- shikimate	0	0	0.021766	1	1000	1	0.40915	101	1	0	0	0	0	0	0	0	0	0	0	0	0	0	0	0	0	0	0
1035	1	0.11123	External <-> Asp	External <-> Asp	0	0.32426	0.10206	1	1000	1	1.6138	33	1	0	0	0	0	0	0	0	0	0	0	0	0	0	0	0	0	0	0
1036	1	-0.14936	External <-> alanine	External <-> alanine	0	0.010337	0.30878	1	1000	1	0.0088678	62	1	0	0	0	0	0	0	0	0	0	0	0	0	0	0	0	0	0	0
1037	1	0.087802	External <-> NH4	External <-> NH4	0	0.65782	0.4823	1	1000	1	5.2284	27	1	0	0	0	0	0	0	0	0	0	0	0	0	0	0	0	0	0	0

## Sheet: S3a
Table S3A The modeling results were obtained under limit growth condition of low PTM yield , as shown below:
ID	IsExternal	Flux	Description	Equation	Keq	Vf	Vb	K1f	i1f	n1f	K1b	i1b	n1b	K2f	i2f	n2f	K2b	i2b	n2b	K3f	i3f	n3f	K3b	i3b	n3b	K4f	i4f	n4f	K4b	i4b	n4b	Remark
1	0	0.0001241	Maltose -> 2 Glc	Maltose -> 2 Glc	1	0.0002482	0	1	78	1	1	83	2	0	0	0	0	0	0	0	0	0	0	0	0	0	0	0	0	0	0
2	0	0.40351	Maltose -> TRHL	Maltose -> TRHL	1	0.80703	0	1	78	1	1	77	1	0	0	0	0	0	0	0	0	0	0	0	0	0	0	0	0	0	0
3	0	0.20233	ATP + Glc -> ADP + G-6-P	ATP + Glc -> ADP + G-6-P	1	0.80938	0	3	3	1	1	22	1	1	83	1	1	87	1	0	0	0	0	0	0	0	0	0	0	0	0
4	0	0.047723	G-6-P <-> F-6-P	G-6-P <-> F-6-P	1	0.42741	0.33198	1.0517	87	1	0.81715	88	1	0	0	0	0	0	0	0	0	0	0	0	0	0	0	0	0	0	0
5	0	0.089435	FBP -> F-6-P + Pi	FBP -> F-6-P + Pi	1	0.17886	0	1.5972	89	1	1	88	1	0	0	0	3	28	1	0	0	0	0	0	0	0	0	0	0	0	0
6	0	0.020385	F-6-P + ATP -> FBP + ADP	F-6-P + ATP -> FBP + ADP	1	0.081552	0	0.81715	88	1	1	89	1	3	3	1	1	22	1	0	0	0	0	0	0	0	0	0	0	0	0
7	0	-0.069049	FBP <-> DHAP + TP	FBP <-> DHAP + TP	1	0.4211	0.65707	1.5972	89	1	1.3385	90	1	0	0	0	1.8619	91	1	0	0	0	0	0	0	0	0	0	0	0	0
8	0	0.069049	TP <-> DHAP	TP <-> DHAP	1	0.491	0.35292	1.8619	91	1	1.3385	90	1	0	0	0	0	0	0	0	0	0	0	0	0	0	0	0	0	0	0
9	0	0.34831	TP + Pi + NAD <-> 1,3-BPG + NADH	TP + Pi + NAD <-> 1,3-BPG + NADH	1	3.5627	0.85105	1.8619	91	1	5.337	92	1	3	28	1	0.5	20	1	2	1	1	0	0	0	0	0	0	0	0	0
10	0	-0.34832	3-PG + ATP <-> 1,3-BPG + ADP	3-PG + ATP <-> 1,3-BPG + ADP	1	1.9704	3.3638	1.0421	4	1	5.337	92	1	3	3	1	1	22	1	0	0	0	0	0	0	0	0	0	0	0	0
11	0	-0.28474	2-PG <-> 3-PG	2-PG <-> 3-PG	1	1.2808	1.8503	0.72134	5	1	1.0421	4	1	0	0	0	0	0	0	0	0	0	0	0	0	0	0	0	0	0	0
12	0	0.28474	2-PG <-> PEP	2-PG <-> PEP	1	2.0072	1.4377	0.72134	5	1	0.51672	6	1	0	0	0	0	0	0	0	0	0	0	0	0	0	0	0	0	0	0
13	0	0.40351	TRHL + Pi -> Glc + G-1-P	TRHL + Pi -> Glc + G-1-P	1	1.614	0	1	77	1	1	83	1	3	28	1	1	134	1	0	0	0	0	0	0	0	0	0	0	0	0
14	0	-0.40308	G-6-P <-> G-1-P	G-6-P <-> G-1-P	1	0.13911	0.94527	1.0517	87	1	7.1445	134	1	0	0	0	0	0	0	0	0	0	0	0	0	0	0	0	0	0	0
15	0	0.00042808	UTP + G-1-P -> UDP-glucose + 2 Pi	UTP + G-1-P -> UDP-glucose + 2 Pi	1	0.0017123	0	2.6292	137	1	1	135	1	7.1445	134	1	3	28	2	0	0	0	0	0	0	0	0	0	0	0	0
16	0	0.0036904	Ac-CoA + OAA -> Cit + CoA	Ac-CoA + OAA -> Cit + CoA	1	0.014764	0	0.22822	9	1	1	84	1	182.62	7	1	0.1	11	1	0	0	0	0	0	0	0	0	0	0	0	0
17	0	-0.0036905	Cis-acon <-> Cit	Cis-acon <-> Cit	1	0.52977	0.53715	1.0028	85	1	1.0167	84	1	0	0	0	0	0	0	0	0	0	0	0	0	0	0	0	0	0	0
18	0	-0.0036907	Icit <-> Cis-acon	Icit <-> Cis-acon	1	0.46467	0.47205	0.98716	86	1	1.0028	85	1	0	0	0	0	0	0	0	0	0	0	0	0	0	0	0	0	0	0
19	0	0.0036147	Icit + NADP -> a-KG + NADPH + CO2	Icit + NADP -> a-KG + NADPH + CO2	1	0.01446	0	0.98716	86	1	1	12	1	0.9	2	1	0.5	21	1	0	0	0	5	26	1	0	0	0	0	0	0
20	0	0.031488	a-KG + 2 ox-FD + CoA -> Succ-CoA + CO2 + 2 re-FD	a-KG + 2 ox-FD + CoA -> Succ-CoA + CO2 + 2 re-FD	1	0.50407	0	2.2964	12	1	1	13	1	1	31	2	5	26	1	0.1	11	1	1	32	2	0	0	0	0	0	0
21	0	-0.0015169	Succ + ATP + CoA <- Succ-CoA + Pi + ADP	Succ + ATP + CoA <- Succ-CoA + Pi + ADP	1	0	0.012143	1	14	1	1	13	1	3	3	1	3	28	1	0.1	11	1	1	22	1	0	0	0	0	0	0
22	0	-0.22154	Fum + FADH2 <-> Succ + FAD	Fum + FADH2 <-> Succ + FAD	1	0.29421	1.1804	3.8022	15	1	1.7082	14	1	0.1	23	1	0.9	16	1	0	0	0	0	0	0	0	0	0	0	0	0
23	0	0.032607	Fum <-> Mal	Fum <-> Mal	1	0.66283	0.59766	3.8022	15	1	3.4282	8	1	0	0	0	0	0	0	0	0	0	0	0	0	0	0	0	0	0	0
24	0	0.64201	OAA + NADH <-> Mal + NAD	OAA + NADH <-> Mal + NAD	1	2.776	0.20827	182.62	7	1	3.4282	8	1	0.5	20	1	2	1	1	0	0	0	0	0	0	0	0	0	0	0	0
25	0	-0.0021067	CoA + Mal <- Ac-CoA + glyoxylate	CoA + Mal <- Ac-CoA + glyoxylate	1	0	0.0084265	0.1	11	1	0.22822	9	1	1	8	1	1	131	1	0	0	0	0	0	0	0	0	0	0	0	0
26	0	7.62e-05	Icit -> Succ + glyoxylate	Icit -> Succ + glyoxylate	1	0.00015243	0	0.98716	86	1	1	14	1	0	0	0	1	131	1	0	0	0	0	0	0	0	0	0	0	0	0
27	0	0.55769	G-6-P + NADP -> 6-PG + NADPH	G-6-P + NADP -> 6-PG + NADPH	1	2.2309	0	1.0517	87	1	1	93	1	0.9	2	1	0.5	21	1	0	0	0	0	0	0	0	0	0	0	0	0
28	0	0.0057729	6-PG + NADP -> Ru-5-P + CO2 + NADPH	6-PG + NADP -> Ru-5-P + CO2 + NADPH	1	0.023096	0	1	93	1	1	95	1	0.9	2	1	5	26	1	0	0	0	0.5	21	1	0	0	0	0	0	0
29	0	-0.046775	Ru-5-P <-> Xu-5-P	Ru-5-P <-> Xu-5-P	1	0.21664	0.31015	0.8186	95	1	1.1719	96	1	0	0	0	0	0	0	0	0	0	0	0	0	0	0	0	0	0	0
30	0	0.0020342	Xu-5-P + R-5-P <-> S-7-P + TP	Xu-5-P + R-5-P <-> S-7-P + TP	1	0.34096	0.33276	1.1719	96	1	0.35933	97	1	0.58514	94	1	1.8619	91	1	0	0	0	0	0	0	0	0	0	0	0	0
31	0	0.0020344	S-7-P + TP <-> F-6-P + E-4-P	S-7-P + TP <-> F-6-P + E-4-P	1	0.41185	0.40366	0.35933	97	1	0.81715	88	1	1.8619	91	1	0.80268	98	1	0	0	0	0	0	0	0	0	0	0	0	0
32	0	-0.048809	Xu-5-P + E-4-P <-> F-6-P + TP	Xu-5-P + E-4-P <-> F-6-P + TP	1	0.31624	0.51145	1.1719	96	1	0.81715	88	1	0.80268	98	1	1.8619	91	1	0	0	0	0	0	0	0	0	0	0	0	0
33	0	0.030843	PEP + E-4-P -> DAHP + Pi	PEP + E-4-P -> DAHP + Pi	1	0.12339	0	0.51672	6	1	1	111	1	0.80268	98	1	3	28	1	0	0	0	0	0	0	0	0	0	0	0	0
34	0	0.030844	DAHP -> DHQ + Pi	DAHP -> DHQ + Pi	1	0.061697	0	1	111	1	1	99	1	0	0	0	3	28	1	0	0	0	0	0	0	0	0	0	0	0	0
35	0	0.030845	DHQ <-> DHS	DHQ <-> DHS	1	0.40987	0.34817	2.2142	99	1	1.8812	100	1	0	0	0	0	0	0	0	0	0	0	0	0	0	0	0	0	0	0
36	0	-0.030846	shikimate + NAD <-> DHS + NADH	shikimate + NAD <-> DHS + NADH	1	0.56465	0.68804	0.38598	101	1	1.8812	100	1	2	1	1	0.5	20	1	0	0	0	0	0	0	0	0	0	0	0	0
37	0	0.0054405	ATP + shikimate -> ADP + shikimate-3P	ATP + shikimate -> ADP + shikimate-3P	1	0.021765	0	3	3	1	1	22	1	0.38598	101	1	1	102	1	0	0	0	0	0	0	0	0	0	0	0	0
38	0	0.0054399	PEP + shikimate-3P <-> Pi + EPSP	PEP + shikimate-3P <-> Pi + EPSP	1	0.70128	0.67952	0.51672	6	1	3	28	1	2.4475	102	1	0.40848	103	1	0	0	0	0	0	0	0	0	0	0	0	0
39	0	0.0054399	EPSP -> chorismate + Pi	EPSP -> chorismate + Pi	1	0.010877	0	0.40848	103	1	1	104	1	0	0	0	3	28	1	0	0	0	0	0	0	0	0	0	0	0	0
40	0	0.0054393	chorismate + Gln <-> 4HB + Pyr + Glu	chorismate + Gln <-> 4HB + Pyr + Glu	1	1.4056	1.3732	0.20475	104	1	13.7708	105	1	0.70311	35	1	0.014938	10	1	0	0	0	0.68343	17	1	0	0	0	0	0	0
41	0	0.0031537	GPP + 4HB <-> G-4HB + 2 Pi	GPP + 4HB <-> G-4HB + 2 Pi	1	0.46354	0.45096	0.28236	109	1	0.42026	106	1	13.7708	105	1	3	28	2	0	0	0	0	0	0	0	0	0	0	0	0
42	0	0.0031415	G-4HB + NADPH <-> XiaB + NADP	G-4HB + NADPH <-> XiaB + NADP	1	0.4164	0.40397	0.42026	106	1	0.22646	107	1	0.5	21	1	0.9	2	1	0	0	0	0	0	0	0	0	0	0	0	0
43	0	0.0031351	XiaB + Thr + ATP -> XiaA + AMP + 2 Pi	XiaB + Thr + ATP -> XiaA + AMP + 2 Pi	1	0.024571	0	0.22646	107	1	1	108	1	1	110	1	1	30	1	3	3	1	3	28	2	0	0	0	0	0	0
44	0	0.0066958	TP + Pyr -> DXP + CO2	TP + Pyr -> DXP + CO2	1	0.02678	0	1.8619	91	1	1	112	1	0.014938	10	1	5	26	1	0	0	0	0	0	0	0	0	0	0	0	0
45	0	0.0066693	DXP + NADPH <-> MEP + NADP	DXP + NADPH <-> MEP + NADP	1	0.24193	0.21524	3.3439	112	1	1.6528	113	1	0.5	21	1	0.9	2	1	0	0	0	0	0	0	0	0	0	0	0	0
46	0	0.0066562	MEP + CTP <-> CDP-ME + 2 Pi	MEP + CTP <-> CDP-ME + 2 Pi	1	1.6504	1.6238	1.6528	113	1	0.18075	114	1	1	120	1	3	28	2	0	0	0	0	0	0	0	0	0	0	0	0
47	0	0.0066554	CDP-ME + ATP -> CDP-MEP + ADP	CDP-ME + ATP -> CDP-MEP + ADP	1	0.026552	0	0.18075	114	1	1	115	1	3	3	1	1	22	1	0	0	0	0	0	0	0	0	0	0	0	0
48	0	0.0065711	CDP-MEP <-> ME-CPP + CMP	CDP-MEP <-> ME-CPP + CMP	1	0.87627	0.85656	7.7532	115	1	7.5789	116	1	0	0	0	1	121	1	0	0	0	0	0	0	0	0	0	0	0	0
49	0	0.0064667	ME-CPP + 2 re-FD <-> HMBPP + 2 ox-FD	ME-CPP + 2 re-FD <-> HMBPP + 2 ox-FD	1	0.58289	0.53031	7.5789	116	1	6.8961	117	1	1	32	2	1	31	2	0	0	0	0	0	0	0	0	0	0	0	0
50	0	0.0063696	HMBPP + NADH <-> IPP + NAD	HMBPP + NADH <-> IPP + NAD	1	0.55879	0.53271	6.8961	117	1	1.6435	118	1	0.5	20	1	2	1	1	0	0	0	0	0	0	0	0	0	0	0	0
51	0	0.0031846	IPP <-> DMAPP	IPP <-> DMAPP	1	0.30385	0.29733	1.6435	118	1	1.6081	119	1	0	0	0	0	0	0	0	0	0	0	0	0	0	0	0	0	0	0
52	0	0.0031619	DMAPP + IPP <-> GPP + 2 Pi	DMAPP + IPP <-> GPP + 2 Pi	1	0.33495	0.32213	1.6081	119	1	0.28236	109	1	1.6435	118	1	3	28	2	0	0	0	0	0	0	0	0	0	0	0	0
53	0	0.59999	2 Ac-CoA + ATP -> ikap + Pi + ADP	2 Ac-CoA + ATP -> ikap + Pi + ADP	1	4.8	0	0.22822	9	2	1	141	1	3	3	1	3	28	1	0	0	0	1	22	1	0	0	0	0	0	0
54	0	0.099999	6 ikap + Orn + NADPH -> Ika + NADP	6 ikap + Orn + NADPH -> Ika + NADP	1	25.6002	0	1	141	6	1	64	1	0.18775	82	1	0.9	2	1	0.5	21	1	0	0	0	0	0	0	0	0	0
55	0	0.06358	3-PG + NAD <-> PHP + NADH	3-PG + NAD <-> PHP + NADH	1	1.808	1.5536	1.0421	4	1	3.5811	129	1	2	1	1	0.5	20	1	0	0	0	0	0	0	0	0	0	0	0	0
56	0	0.06358	PHP + Glu -> a-KG + 3Pser	PHP + Glu -> a-KG + 3Pser	1	0.25441	0	3.5811	129	1	1	12	1	0.68343	17	1	1	127	1	0	0	0	0	0	0	0	0	0	0	0	0
57	0	0.06358	3Pser -> Ser + Pi	3Pser -> Ser + Pi	1	0.12721	0	1	127	1	1	128	1	0	0	0	3	28	1	0	0	0	0	0	0	0	0	0	0	0	0
58	0	0.055044	Ser -> Pyr + NH4	Ser -> Pyr + NH4	1	0.11015	0	1.0312	128	1	1	10	1	0	0	0	1	27	1	0	0	0	0	0	0	0	0	0	0	0	0
59	0	0.0083759	Ser + THF <-> Gly + M-THF	Ser + THF <-> Gly + M-THF	1	0.31489	0.28142	1.0312	128	1	0.97576	57	1	0.99587	48	1	0.94049	140	1	0	0	0	0	0	0	0	0	0	0	0	0
60	0	0.00018009	Gly -> NH4 + glyoxylate	Gly -> NH4 + glyoxylate	1	0.00036047	0	0.97576	57	1	1	27	1	0	0	0	1	131	1	0	0	0	0	0	0	0	0	0	0	0	0
61	0	0.00053781	Thr -> Gly + acetaldehyde	Thr -> Gly + acetaldehyde	1	0.0010765	0	1	110	1	1	57	1	0	0	0	1	143	1	0	0	0	0	0	0	0	0	0	0	0	0
62	0	0.00048456	NAD + acetaldehyde -> Acetate + NADH	NAD + acetaldehyde -> Acetate + NADH	1	0.0018836	0	2	1	1	1	34	1	1	143	1	0.5	20	1	0	0	0	0	0	0	0	0	0	0	0	0
63	0	0.11528	PSER -> Thr + Pi	PSER -> Thr + Pi	1	0.23061	0	1	126	1	1	110	1	0	0	0	3	28	1	0	0	0	0	0	0	0	0	0	0	0	0
64	0	0.11528	HSER + ATP -> PSER + ADP	HSER + ATP -> PSER + ADP	1	0.46122	0	0.34975	125	1	1	126	1	3	3	1	1	22	1	0	0	0	0	0	0	0	0	0	0	0	0
65	0	0.11528	Asp-SA + NADH <-> HSER + NAD	Asp-SA + NADH <-> HSER + NAD	1	0.9036	0.44239	2.8581	124	1	0.34975	125	1	0.5	20	1	2	1	1	0	0	0	0	0	0	0	0	0	0	0	0
66	0	0.11528	Asp-4P + NADPH -> Asp-SA + NADP + Pi	Asp-4P + NADPH -> Asp-SA + NADP + Pi	1	0.46122	0	1	123	1	1	124	1	0.5	21	1	0.9	2	1	0	0	0	3	28	1	0	0	0	0	0	0
67	0	0.11528	Asp + ATP -> Asp-4P + ADP	Asp + ATP -> Asp-4P + ADP	1	0.46122	0	0.41454	33	1	1	123	1	3	3	1	1	22	1	0	0	0	0	0	0	0	0	0	0	0	0
68	0	-0.17614	OAA + Glu <-> Asp + a-KG	OAA + Glu <-> Asp + a-KG	1	0.11449	0.81907	182.62	7	1	0.41454	33	1	0.68343	17	1	2.2964	12	1	0	0	0	0	0	0	0	0	0	0	0	0
69	0	0.03866	alanine + NAD -> Pyr + NADH + NH4	alanine + NAD -> Pyr + NADH + NH4	1	0.15462	0	0.85173	62	1	1	10	1	2	1	1	0.5	20	1	0	0	0	1	27	1	0	0	0	0	0	0
70	0	-0.25221	a-KG + alanine <-> Glu + Pyr	a-KG + alanine <-> Glu + Pyr	1	0.088603	1.0972	2.2964	12	1	0.68343	17	1	0.85173	62	1	0.014938	10	1	0	0	0	0	0	0	0	0	0	0	0	0
71	0	-0.13064	Glu + NAD <-> NH4 + a-KG + NADH	Glu + NAD <-> NH4 + a-KG + NADH	1	0.39446	1.4007	0.68343	17	1	4.2302	27	1	2	1	1	2.2964	12	1	0	0	0	0.5	20	1	0	0	0	0	0	0
72	0	-0.14196	Gln + ADP + Pi <- Glu + ATP + NH4	Gln + ADP + Pi <- Glu + ATP + NH4	1	0	1.1358	1	35	1	0.68343	17	1	1	22	1	3	3	1	3	28	1	4.2302	27	1	0	0	0	0	0	0
73	0	-0.0063554	Glu + NH4 <- Gln	Glu + NH4 <- Gln	1	0	0.012714	1	17	1	0.70311	35	1	1	27	1	0	0	0	0	0	0	0	0	0	0	0	0	0	0	0
74	0	-0.064321	2 Glu + NAD <- Gln + a-KG + NADH	2 Glu + NAD <- Gln + a-KG + NADH	1	0	1.0292	1	17	2	0.70311	35	1	2	1	1	2.2964	12	1	0	0	0	0.5	20	1	0	0	0	0	0	0
75	0	-0.0098183	2 Glu + NADP <- Gln + a-KG + NADPH	2 Glu + NADP <- Gln + a-KG + NADPH	1	0	0.15714	1	17	2	0.70311	35	1	0.9	2	1	2.2964	12	1	0	0	0	0.5	21	1	0	0	0	0	0	0
76	0	1.16e-05	Ac-CoA + Glu <-> CoA + N-Acetyl-L-glutamate	Ac-CoA + Glu <-> CoA + N-Acetyl-L-glutamate	1	3.7713	3.7713	0.22822	9	1	0.1	11	1	0.68343	17	1	1.5597	73	1	0	0	0	0	0	0	0	0	0	0	0	0
77	0	0.085903	ATP + N-Acetyl-L-glutamate -> ADP + N-acetyl-L-glutamyl-5-phosphate	ATP + N-Acetyl-L-glutamate -> ADP + N-acetyl-L-glutamyl-5-phosphate	1	0.34358	0	3	3	1	1	22	1	1.5597	73	1	1	75	1	0	0	0	0	0	0	0	0	0	0	0	0
78	0	-0.085893	N-acetyl-L-glutamate-5-semialdehyde + NADP + Pi <-> N-acetyl-L-glutamyl-5-phosphate + NADPH	N-acetyl-L-glutamate-5-semialdehyde + NADP + Pi <-> N-acetyl-L-glutamyl-5-phosphate + NADPH	1	0.28898	0.68453	3.5297	76	1	45.1441	75	1	0.9	2	1	0.5	21	1	3	28	1	0	0	0	0	0	0	0	0	0
79	0	-0.085892	N-Acetylornithine + a-KG <-> N-acetyl-L-glutamate-5-semialdehyde + Glu	N-Acetylornithine + a-KG <-> N-acetyl-L-glutamate-5-semialdehyde + Glu	1	0.38838	0.73196	0.55742	74	1	3.5297	76	1	2.2964	12	1	0.68343	17	1	0	0	0	0	0	0	0	0	0	0	0	0
80	0	0.085892	Glu + N-Acetylornithine <-> Orn + N-Acetyl-L-glutamate	Glu + N-Acetylornithine <-> Orn + N-Acetyl-L-glutamate	1	1.4857	1.1422	0.68343	17	1	0.18775	82	1	0.55742	74	1	1.5597	73	1	0	0	0	0	0	0	0	0	0	0	0	0
81	0	0.032574	Orn + Carbamoylphosphate -> Pi + Citrulline	Orn + Carbamoylphosphate -> Pi + Citrulline	1	0.13023	0	0.18775	82	1	3	28	1	0.27147	130	1	1	71	1	0	0	0	0	0	0	0	0	0	0	0	0
82	0	0.052495	ATP + Asp + Citrulline -> 2 Pi + AMP + Argininosuccinate	ATP + Asp + Citrulline -> 2 Pi + AMP + Argininosuccinate	1	0.41975	0	3	3	1	3	28	2	0.41454	33	1	1	30	1	1	71	1	1	72	1	0	0	0	0	0	0
83	0	0.052494	Argininosuccinate <-> Arginine + Fum	Argininosuccinate <-> Arginine + Fum	1	0.52983	0.38823	2.6854	72	1	0.51741	70	1	0	0	0	3.8022	15	1	0	0	0	0	0	0	0	0	0	0	0	0
84	0	0.019921	Arginine -> Citrulline + NH4	Arginine -> Citrulline + NH4	1	0.039823	0	0.51741	70	1	1	71	1	0	0	0	1	27	1	0	0	0	0	0	0	0	0	0	0	0	0
85	0	-0.014109	Orn + a-KG <-> Glu-SA + Glu	Orn + a-KG <-> Glu-SA + Glu	1	0.40041	0.45684	0.18775	82	1	0.71971	138	1	2.2964	12	1	0.68343	17	1	0	0	0	0	0	0	0	0	0	0	0	0
86	0	-0.01411	Glu-SA + NADP + ADP + Pi <- Glu + NADPH + ATP	Glu-SA + NADP + ADP + Pi <- Glu + NADPH + ATP	1	0	0.11286	1	138	1	0.68343	17	1	0.9	2	1	0.5	21	1	1	22	1	3	3	1	3	28	1	0	0	0
87	0	-0.032572	Orn + urea <- Arginine	Orn + urea <- Arginine	1	0	0.065112	1	82	1	0.51741	70	1	1	69	1	0	0	0	0	0	0	0	0	0	0	0	0	0	0	0
88	0	0.20616	PEP + ADP -> Pyr + ATP	PEP + ADP -> Pyr + ATP	1	0.82467	0	0.51672	6	1	1	10	1	1	22	1	3	3	1	0	0	0	0	0	0	0	0	0	0	0	0
89	0	-0.045686	PEP + AMP + Pi <- Pyr + ATP	PEP + AMP + Pi <- Pyr + ATP	1	0	0.18275	1	6	1	0.014938	10	1	1	30	1	3	3	1	3	28	1	0	0	0	0	0	0	0	0	0
90	0	-0.11635	OAA + Pi <- PEP + CO2	OAA + Pi <- PEP + CO2	1	0	0.46544	1	7	1	0.51672	6	1	3	28	1	5	26	1	0	0	0	0	0	0	0	0	0	0	0	0
91	0	0.033365	OAA + GTP -> PEP + GDP + CO2	OAA + GTP -> PEP + GDP + CO2	1	0.1335	0	182.62	7	1	1	6	1	1	36	1	1	37	1	0	0	0	5	26	1	0	0	0	0	0	0
92	0	0.67672	Mal + NADP <-> Pyr + CO2 + NADPH	Mal + NADP <-> Pyr + CO2 + NADPH	1	2.7401	0.033142	3.4282	8	1	0.014938	10	1	0.9	2	1	5	26	1	0	0	0	0.5	21	1	0	0	0	0	0	0
93	0	1.2274	Pyr + CoA + NAD -> Ac-CoA + CO2 + NADH	Pyr + CoA + NAD -> Ac-CoA + CO2 + NADH	1	9.8189	0	0.014938	10	1	1	9	1	0.1	11	1	5	26	1	2	1	1	0.5	20	1	0	0	0	0	0	0
94	0	0.0015592	Ac-CoA + 2 Pi + AMP -> Acetate + ATP + CoA	Ac-CoA + 2 Pi + AMP -> Acetate + ATP + CoA	1	0.02494	0	0.22822	9	1	1	34	1	3	28	2	3	3	1	1	30	1	0.1	11	1	0	0	0	0	0	0
95	0	0.38852	Asp + Fum -> OAA + Succ + NH4	Asp + Fum -> OAA + Succ + NH4	1	1.554	0	0.41454	33	1	1	7	1	3.8022	15	1	1	14	1	0	0	0	1	27	1	0	0	0	0	0	0
96	0	0.028142	ATP + R-5-P -> AMP + PRPP	ATP + R-5-P -> AMP + PRPP	1	0.1126	0	3	3	1	1	30	1	0.58514	94	1	1	38	1	0	0	0	0	0	0	0	0	0	0	0	0
97	0	-0.052548	R-5-P <-> Ru-5-P	R-5-P <-> Ru-5-P	1	0.26334	0.36839	0.58514	94	1	0.8186	95	1	0	0	0	0	0	0	0	0	0	0	0	0	0	0	0	0	0	0
98	0	-0.55192	GLCN + ATP <- ADP + 6-PG	GLCN + ATP <- ADP + 6-PG	1	0	2.2078	1	79	1	1	22	1	3	3	1	1	93	1	0	0	0	0	0	0	0	0	0	0	0	0
99	0	0.55192	GLCN <-> 2-keto-3-deoxygluconate	GLCN <-> 2-keto-3-deoxygluconate	1	2.7201	1.6162	0.54144	79	1	0.32171	81	1	0	0	0	0	0	0	0	0	0	0	0	0	0	0	0	0	0	0
100	0	0.55192	2-keto-3-deoxygluconate + ATP <-> KDPG + ADP	2-keto-3-deoxygluconate + ATP <-> KDPG + ADP	1	2.8874	0.67965	0.32171	81	1	0.22718	80	1	3	3	1	1	22	1	0	0	0	0	0	0	0	0	0	0	0	0
101	0	0.55192	KDPG <-> Pyr + TP	KDPG <-> Pyr + TP	1	1.2765	0.15628	0.22718	80	1	0.014938	10	1	0	0	0	1.8619	91	1	0	0	0	0	0	0	0	0	0	0	0	0
102	0	-0.0085408	PRA + 2 Pi + Glu <- Gln + PRPP	PRA + 2 Pi + Glu <- Gln + PRPP	1	0	0.068262	1	45	1	0.70311	35	1	3	28	2	2.5764	38	1	1	17	1	0	0	0	0	0	0	0	0	0
103	0	0.0085373	ATP + Gly + PRA -> ADP + Pi + GAR	ATP + Gly + PRA -> ADP + Pi + GAR	1	0.068249	0	3	3	1	1	22	1	0.97576	57	1	3	28	1	1	45	1	1	46	1	0	0	0	0	0	0
104	0	0.0085343	F-THF + GAR <-> THF + FGAR	F-THF + GAR <-> THF + FGAR	1	0.1976	0.16348	1.0475	47	1	0.99587	48	1	1.0721	46	1	0.93274	49	1	0	0	0	0	0	0	0	0	0	0	0	0
105	0	0.0085322	ATP + Gln + FGAR -> ADP + Pi + Glu + FGAM	ATP + Gln + FGAR -> ADP + Pi + Glu + FGAM	1	0.068232	0	3	3	1	1	22	1	0.70311	35	1	3	28	1	0.93274	49	1	1	17	1	0	0	0	1	50	1
106	0	0.0085306	ATP + FGAM -> ADP + Pi + AIR	ATP + FGAM -> ADP + Pi + AIR	1	0.03411	0	3	3	1	1	22	1	1	50	1	3	28	1	0	0	0	1	51	1	0	0	0	0	0	0
107	0	-0.00853	CAIR <-> CO2 + AIR	CAIR <-> CO2 + AIR	1	0.091726	0.11951	1.9587	52	1	5	26	1	0	0	0	0.51042	51	1	0	0	0	0	0	0	0	0	0	0	0	0
108	0	0.0085276	ATP + Asp + CAIR -> ADP + Pi + SAICAR	ATP + Asp + CAIR -> ADP + Pi + SAICAR	1	0.068195	0	3	3	1	1	22	1	0.41454	33	1	3	28	1	1.9587	52	1	1	53	1	0	0	0	0	0	0
109	0	0.0085251	SAICAR <-> Fum + AICAR	SAICAR <-> Fum + AICAR	1	0.38869	0.36369	2.0156	53	1	3.8022	15	1	0	0	0	0.49589	54	1	0	0	0	0	0	0	0	0	0	0	0	0
110	0	0.0085243	F-THF + AICAR -> THF + FAICAR	F-THF + AICAR -> THF + FAICAR	1	0.034088	0	1.0475	47	1	1	48	1	0.49589	54	1	1	55	1	0	0	0	0	0	0	0	0	0	0	0	0
111	0	-0.0085236	IMP <-> FAICAR	IMP <-> FAICAR	1	0.086033	0.10307	0.37139	56	1	0.44507	55	1	0	0	0	0	0	0	0	0	0	0	0	0	0	0	0	0	0	0
112	0	-0.008523	hypoxanthine + PRPP <-> IMP + 2 Pi	hypoxanthine + PRPP <-> IMP + 2 Pi	1	0.32016	0.35424	1.1712	59	1	0.37139	56	1	2.5764	38	1	3	28	2	0	0	0	0	0	0	0	0	0	0	0	0
113	0	0.00013619	Adenine -> hypoxanthine + NH4	Adenine -> hypoxanthine + NH4	1	0.00027237	0	1	58	1	1	59	1	0	0	0	1	27	1	0	0	0	0	0	0	0	0	0	0	0	0
114	0	-0.0086583	xanthine <-> hypoxanthine	xanthine <-> hypoxanthine	1	0.43221	0.44952	1.1257	60	1	1.1712	59	1	0	0	0	0	0	0	0	0	0	0	0	0	0	0	0	0	0	0
115	0	0.0086575	xanthine + NAD <-> urate + NADH	xanthine + NAD <-> urate + NADH	1	0.58159	0.54698	1.1257	60	1	4.2346	65	1	2	1	1	0.5	20	1	0	0	0	0	0	0	0	0	0	0	0	0
116	0	0.0086546	urate + O2 -> CO2 + Allantoin + H2O2	urate + O2 -> CO2 + Allantoin + H2O2	1	0.034614	0	4.2346	65	1	5	26	1	1	132	1	1	66	1	0	0	0	1	133	1	0	0	0	0	0	0
117	0	0.0086535	Allantoin <-> Allantoate	Allantoin <-> Allantoate	1	0.12834	0.11103	1.1275	66	1	0.97532	67	1	0	0	0	0	0	0	0	0	0	0	0	0	0	0	0	0	0	0
118	0	0.0086526	Allantoate <-> (S)-ureidoglycolate + urea	Allantoate <-> (S)-ureidoglycolate + urea	1	0.26039	0.23531	0.97532	67	1	0.93864	68	1	0	0	0	0.93864	69	1	0	0	0	0	0	0	0	0	0	0	0	0
119	0	0.0018503	(S)-ureidoglycolate -> glyoxylate + 2 NH4 + CO2	(S)-ureidoglycolate -> glyoxylate + 2 NH4 + CO2	1	0.0037009	0	0.93864	68	1	1	131	1	0	0	0	1	27	2	0	0	0	5	26	1	0	0	0	0	0	0
120	0	0.0076073	2 ATP + NH4 + HCO3- -> 2 ADP + Pi + Carbamoylphosphate	2 ATP + NH4 + HCO3- -> 2 ADP + Pi + Carbamoylphosphate	1	0.12176	0	3	3	2	1	22	2	4.2302	27	1	3	28	1	1	39	1	1	130	1	0	0	0	0	0	0
121	0	0.011262	2 ATP + Gln + HCO3- -> 2 ADP + Pi + Glu + Carbamoylphosphate	2 ATP + Gln + HCO3- -> 2 ADP + Pi + Glu + Carbamoylphosphate	1	0.18027	0	3	3	2	1	22	2	0.70311	35	1	3	28	1	1	39	1	1	17	1	0	0	0	1	130	1
122	0	-0.13857	Carbamoylphosphate + Asp <-> Pi + N-carbamoyl-L-aspartate	Carbamoylphosphate + Asp <-> Pi + N-carbamoyl-L-aspartate	1	0.040967	0.59517	0.27147	130	1	3	28	1	0.41454	33	1	0.54309	40	1	0	0	0	0	0	0	0	0	0	0	0	0
123	0	0.13857	(S)-dihydroorotate <-> N-carbamoyl-L-aspartate	(S)-dihydroorotate <-> N-carbamoyl-L-aspartate	1	0.29826	0.021159	7.6364	41	1	0.54309	40	1	0	0	0	0	0	0	0	0	0	0	0	0	0	0	0	0	0	0
124	0	-0.13857	(S)-dihydroorotate + Fum <-> orotate + Succ	(S)-dihydroorotate + Fum <-> orotate + Succ	1	0.31206	0.86626	7.6364	41	1	0.36414	42	1	3.8022	15	1	1.7082	14	1	0	0	0	0	0	0	0	0	0	0	0	0
125	0	0.13857	orotidine_5P + 2 Pi <-> orotate + PRPP	orotidine_5P + 2 Pi <-> orotate + PRPP	1	1.2791	0.1707	0.77198	43	1	0.36414	42	1	3	28	2	2.5764	38	1	0	0	0	0	0	0	0	0	0	0	0	0
126	0	-0.13857	orotidine_5P <-> UMP + CO2	orotidine_5P <-> UMP + CO2	1	0.44281	0.94733	0.77198	43	1	0.32875	44	1	0	0	0	5	26	1	0	0	0	0	0	0	0	0	0	0	0	0
127	0	-0.16669	UMP + 2 Pi <-> uracil + PRPP	UMP + 2 Pi <-> uracil + PRPP	1	0.17728	1.5108	0.32875	44	1	9.7426	61	1	3	28	2	2.5764	38	1	0	0	0	0	0	0	0	0	0	0	0	0
128	0	0.027621	Cytosine -> uracil + NH4	Cytosine -> uracil + NH4	1	0.055344	0	1	63	1	1	61	1	0	0	0	1	27	1	0	0	0	0	0	0	0	0	0	0	0	0
129	0	0.027618	CMP -> Cytosine + R-5-P	CMP -> Cytosine + R-5-P	1	0.055344	0	1	121	1	1	63	1	0	0	0	1	94	1	0	0	0	0	0	0	0	0	0	0	0	0
130	0	0.027694	ATP + UTP + Gln -> ADP + Pi + CTP + Glu	ATP + UTP + Gln -> ADP + Pi + CTP + Glu	1	0.22163	0	3	3	1	1	22	1	2.6292	137	1	3	28	1	0.70311	35	1	1	120	1	0	0	0	1	17	1
131	0	-0.021041	ATP + CDP <-> ADP + CTP	ATP + CDP <-> ADP + CTP	1	1.9679	2.0522	3	3	1	1	22	1	1	122	1	1	120	1	0	0	0	0	0	0	0	0	0	0	0	0
132	0	-0.021044	ATP + CMP <-> ADP + CDP	ATP + CMP <-> ADP + CDP	1	1.22	1.3042	3	3	1	1	22	1	1	121	1	1	122	1	0	0	0	0	0	0	0	0	0	0	0	0
133	0	0.028121	ATP + UDP <-> ADP + UTP	ATP + UDP <-> ADP + UTP	1	2.8506	2.7381	3	3	1	1	22	1	0.91329	136	1	2.6292	137	1	0	0	0	0	0	0	0	0	0	0	0	0
134	0	0.033364	ATP + GDP <-> ADP + GTP	ATP + GDP <-> ADP + GTP	1	1.1228	0.98934	3	3	1	1	22	1	1	37	1	1	36	1	0	0	0	0	0	0	0	0	0	0	0	0
135	0	0.028121	ATP + UMP <-> ADP + UDP	ATP + UMP <-> ADP + UDP	1	1.5544	1.4419	3	3	1	1	22	1	0.32875	44	1	0.91329	136	1	0	0	0	0	0	0	0	0	0	0	0	0
136	0	0.025021	2 re-FD + NAD + H <-> 2 ox-FD + NADH	2 re-FD + NAD + H <-> 2 ox-FD + NADH	1	0.9818	0.6428	1	32	2	1	31	2	2	1	1	0.5	20	1	0.38175	29	1	0	0	0	0	0	0	0	0	0
137	0	0.62258	NADH + Q -> NAD + QH2 + 2 H	NADH + Q -> NAD + QH2 + 2 H	1	2.4901	0	0.5	20	1	2	1	1	1	18	1	1	24	1	0	0	0	1	29	2	0	0	0	0	0	0
138	0	0.84412	QH2 + 2 Cyt-Cox -> Q + 2 Cyt-Cred	QH2 + 2 Cyt-Cox -> Q + 2 Cyt-Cred	1	6.7524	0	1	24	1	1	18	1	1	19	2	1	25	2	0	0	0	0	0	0	0	0	0	0	0	0
139	0	0.22154	FADH2 + Q -> FAD + QH2	FADH2 + Q -> FAD + QH2	1	0.88617	0	0.1	23	1	0.9	16	1	1	18	1	1	24	1	0	0	0	0	0	0	0	0	0	0	0	0
140	0	-1.4542	ATP <- ADP + 2 H + Pi	ATP <- ADP + 2 H + Pi	1	0	11.6328	3	3	1	1	22	1	0	0	0	0.38175	29	2	0	0	0	3	28	1	0	0	0	0	0	0
141	0	1.6882	Cyt-Cred -> Cyt-Cox + H	Cyt-Cred -> Cyt-Cox + H	1	3.3762	0	1	25	1	1	19	1	0	0	0	1	29	1	0	0	0	0	0	0	0	0	0	0	0	0
142	0	0.1279	ATP + AMP <-> 2 ADP	ATP + AMP <-> 2 ADP	1	2.1484	1.7383	3	3	1	1	22	2	1	30	1	0	0	0	0	0	0	0	0	0	0	0	0	0	0	0
1001	1	0.29997	ATP -> ADP + Pi	ATP -> ADP + Pi	1	0.6	0	3	3	1	1	22	1	0	0	0	3	28	1	0	0	0	0	0	0	0	0	0	0	0	0
1002	1	0.9089	NADPH -> NADP	NADPH -> NADP	1	1.8176	0	0.5	21	1	0.9	2	1	0	0	0	0	0	0	0	0	0	0	0	0	0	0	0	0	0	0
1003	1	0.10003	NADH -> NAD	NADH -> NAD	1	0.2	0	0.5	20	1	2	1	1	0	0	0	0	0	0	0	0	0	0	0	0	0	0	0	0	0	0
1004	1	-0.0083755	External <-> M-THF	External <-> M-THF	0	0.046965	0.063702	1	1000	1	0.94049	140	1	0	0	0	0	0	0	0	0	0	0	0	0	0	0	0	0	0	0
1005	1	-0.12487	External <- Carbamoylphosphate	External <- Carbamoylphosphate	0	0	0.24974	1	1000	1	0.27147	130	1	0	0	0	0	0	0	0	0	0	0	0	0	0	0	0	0	0	0
1006	1	-0.020001	External <- Ac-CoA	External <- Ac-CoA	0	0	0.04	1	1000	1	0.22822	9	1	0	0	0	0	0	0	0	0	0	0	0	0	0	0	0	0	0	0
1007	1	-0.0020004	External <- Pyr	External <- Pyr	0	0	0.0040004	1	1000	1	0.014938	10	1	0	0	0	0	0	0	0	0	0	0	0	0	0	0	0	0	0	0
1008	1	-0.0019995	External <- OAA	External <- OAA	0	0	0.0039998	1	1000	1	182.62	7	1	0	0	0	0	0	0	0	0	0	0	0	0	0	0	0	0	0	0
1009	1	-0.0070007	External <- a-KG	External <- a-KG	0	0	0.014	1	1000	1	2.2964	12	1	0	0	0	0	0	0	0	0	0	0	0	0	0	0	0	0	0	0
1010	1	-0.069998	External <- F-6-P	External <- F-6-P	0	0	0.14	1	1000	1	0.81715	88	1	0	0	0	0	0	0	0	0	0	0	0	0	0	0	0	0	0	0
1011	1	-0.0049999	External <- PEP	External <- PEP	0	0	0.010001	1	1000	1	0.51672	6	1	0	0	0	0	0	0	0	0	0	0	0	0	0	0	0	0	0	0
1012	1	-0.049991	External <- R-5-P	External <- R-5-P	0	0	0.1	1	1000	1	0.58514	94	1	0	0	0	0	0	0	0	0	0	0	0	0	0	0	0	0	0	0
1013	1	-0.029971	External <- Succ-CoA	External <- Succ-CoA	0	0	0.059986	1	1000	1	1	13	1	0	0	0	0	0	0	0	0	0	0	0	0	0	0	0	0	0	0
1014	1	-0.02	External <- E-4-P	External <- E-4-P	0	0	0.040001	1	1000	1	0.80268	98	1	0	0	0	0	0	0	0	0	0	0	0	0	0	0	0	0	0	0
1015	1	-0.010001	External <- TP	External <- TP	0	0	0.020002	1	1000	1	1.8619	91	1	0	0	0	0	0	0	0	0	0	0	0	0	0	0	0	0	0	0
1016	1	-0.20143	External <-> Glc	External <-> Glc	0	0.0065142	0.40935	1	1000	1	1	83	1	0	0	0	0	0	0	0	0	0	0	0	0	0	0	0	0	0	0
1017	1	-0.0030982	External <- XiaA	External <- XiaA	0	0	0.006072	1	1000	1	1	108	1	0	0	0	0	0	0	0	0	0	0	0	0	0	0	0	0	0	0
1018	1	-0.0020436	External <-> Acetate	External <-> Acetate	0	7.4705	7.4735	1	1000	1	1	34	1	0	0	0	0	0	0	0	0	0	0	0	0	0	0	0	0	0	0
1019	1	-0.030006	External <- Succ	External <- Succ	0	0	0.060001	1	1000	1	1.7082	14	1	0	0	0	0	0	0	0	0	0	0	0	0	0	0	0	0	0	0
1020	1	-0.0022899	External <- 4HB	External <- 4HB	0	0	0.004578	1	1000	1	13.7708	105	1	0	0	0	0	0	0	0	0	0	0	0	0	0	0	0	0	0	0
1021	1	0.00013619	External <-> Adenine	External <-> Adenine	0	0.089466	0.089193	1	1000	1	1	58	1	0	0	0	0	0	0	0	0	0	0	0	0	0	0	0	0	0	0
1022	1	0.13905	External <-> uracil	External <-> uracil	0	0.31024	0.03221	1	1000	1	9.7426	61	1	0	0	0	0	0	0	0	0	0	0	0	0	0	0	0	0	0	0
1023	1	0.13489	External <-> Glu	External <-> Glu	0	0.30527	0.035484	1	1000	1	0.68343	17	1	0	0	0	0	0	0	0	0	0	0	0	0	0	0	0	0	0	0
1024	1	0.017058	External <-> F-THF	External <-> F-THF	0	0.068816	0.034712	1	1000	1	1.0475	47	1	0	0	0	0	0	0	0	0	0	0	0	0	0	0	0	0	0	0
1025	1	-0.0086826	External <-> THF	External <-> THF	0	0.036105	0.053472	1	1000	1	0.99587	48	1	0	0	0	0	0	0	0	0	0	0	0	0	0	0	0	0	0	0
1026	1	-0.00019723	External <- Gly	External <- Gly	0	0	0.00039477	1	1000	1	0.97576	57	1	0	0	0	0	0	0	0	0	0	0	0	0	0	0	0	0	0	0
1027	1	-0.00016067	External <- Ser	External <- Ser	0	0	0.00032152	1	1000	1	1.0312	128	1	0	0	0	0	0	0	0	0	0	0	0	0	0	0	0	0	0	0
1028	1	-0.1116	External <- Thr	External <- Thr	0	0	0.22339	1	1000	1	1	110	1	0	0	0	0	0	0	0	0	0	0	0	0	0	0	0	0	0	0
1029	1	-0.041224	External <- urea	External <- urea	0	0	0.082419	1	1000	1	0.93864	69	1	0	0	0	0	0	0	0	0	0	0	0	0	0	0	0	0	0	0
1030	1	-0.006802	External <- (S)-ureidoglycolate	External <- (S)-ureidoglycolate	0	0	0.013605	1	1000	1	0.93864	68	1	0	0	0	0	0	0	0	0	0	0	0	0	0	0	0	0	0	0
1031	1	-0.099999	External <- Ika	External <- Ika	0	0	0.2	1	1000	1	1	64	1	0	0	0	0	0	0	0	0	0	0	0	0	0	0	0	0	0	0
1032	1	-0.00042793	External <- UDP-glucose	External <- UDP-glucose	0	0	0.00085578	1	1000	1	1	135	1	0	0	0	0	0	0	0	0	0	0	0	0	0	0	0	0	0	0
1033	1	0.40364	External -> Maltose	External -> Maltose	0	0.80727	0	1	1000	1	1	78	1	0	0	0	0	0	0	0	0	0	0	0	0	0	0	0	0	0	0
1034	1	-0.025406	External <- shikimate	External <- shikimate	0	0	0.050814	1	1000	1	0.38598	101	1	0	0	0	0	0	0	0	0	0	0	0	0	0	0	0	0	0	0
1035	1	0.60238	External <-> Asp	External <-> Asp	0	1.2317	0.026943	1	1000	1	0.41454	33	1	0	0	0	0	0	0	0	0	0	0	0	0	0	0	0	0	0	0
1036	1	-0.21355	External <-> alanine	External <-> alanine	0	0.0071645	0.43416	1	1000	1	0.85173	62	1	0	0	0	0	0	0	0	0	0	0	0	0	0	0	0	0	0	0
1037	1	-0.25993	External <-> NH4	External <-> NH4	0	0.36048	0.88053	1	1000	1	4.2302	27	1	0	0	0	0	0	0	0	0	0	0	0	0	0	0	0	0	0	0

## Sheet: S3b
Table S3B The modeling results were obtained under limit growth condition of high PTM yield , as shown below:
ID	IsExternal	Flux	Description	Equation	Keq	Vf	Vb	K1f	i1f	n1f	K1b	i1b	n1b	K2f	i2f	n2f	K2b	i2b	n2b	K3f	i3f	n3f	K3b	i3b	n3b	K4f	i4f	n4f	K4b	i4b	n4b	Remark
1	0	0.00035074	Maltose -> 2 Glc	Maltose -> 2 Glc	1	0.00070148	0	1	78	1	1	83	2	0	0	0	0	0	0	0	0	0	0	0	0	0	0	0	0	0	0
2	0	0.22083	Maltose -> TRHL	Maltose -> TRHL	1	0.44167	0	1	78	1	1	77	1	0	0	0	0	0	0	0	0	0	0	0	0	0	0	0	0	0	0
3	0	0.080918	ATP + Glc -> ADP + G-6-P	ATP + Glc -> ADP + G-6-P	1	0.32379	0	3	3	1	1	22	1	1	83	1	1	87	1	0	0	0	0	0	0	0	0	0	0	0	0
4	0	0.1755	G-6-P <-> F-6-P	G-6-P <-> F-6-P	1	0.56906	0.21808	1.7943	87	1	0.68772	88	1	0	0	0	0	0	0	0	0	0	0	0	0	0	0	0	0	0	0
5	0	0.0020584	FBP -> F-6-P + Pi	FBP -> F-6-P + Pi	1	0.0041192	0	2.8492	89	1	1	88	1	0	0	0	3	28	1	0	0	0	0	0	0	0	0	0	0	0	0
6	0	0.090506	F-6-P + ATP -> FBP + ADP	F-6-P + ATP -> FBP + ADP	1	0.36213	0	0.68772	88	1	1	89	1	3	3	1	1	22	1	0	0	0	0	0	0	0	0	0	0	0	0
7	0	0.088452	FBP <-> DHAP + TP	FBP <-> DHAP + TP	1	0.62877	0.40071	2.8492	89	1	1.6767	90	1	0	0	0	1.083	91	1	0	0	0	0	0	0	0	0	0	0	0	0
8	0	-0.088453	TP <-> DHAP	TP <-> DHAP	1	0.32281	0.49975	1.083	91	1	1.6767	90	1	0	0	0	0	0	0	0	0	0	0	0	0	0	0	0	0	0	0
9	0	0.22015	TP + Pi + NAD <-> 1,3-BPG + NADH	TP + Pi + NAD <-> 1,3-BPG + NADH	1	2.4928	0.81675	1.083	91	1	4.2568	92	1	3	28	1	0.5	20	1	2	1	1	0	0	0	0	0	0	0	0	0
10	0	-0.22016	3-PG + ATP <-> 1,3-BPG + ADP	3-PG + ATP <-> 1,3-BPG + ADP	1	1.9152	2.7959	0.97181	4	1	4.2568	92	1	3	3	1	1	22	1	0	0	0	0	0	0	0	0	0	0	0	0
11	0	-0.19937	2-PG <-> 3-PG	2-PG <-> 3-PG	1	0.97605	1.3748	0.68994	5	1	0.97181	4	1	0	0	0	0	0	0	0	0	0	0	0	0	0	0	0	0	0	0
12	0	0.19937	2-PG <-> PEP	2-PG <-> PEP	1	1.5302	1.1314	0.68994	5	1	0.51029	6	1	0	0	0	0	0	0	0	0	0	0	0	0	0	0	0	0	0	0
13	0	0.22083	TRHL + Pi -> Glc + G-1-P	TRHL + Pi -> Glc + G-1-P	1	0.88334	0	1	77	1	1	83	1	3	28	1	1	134	1	0	0	0	0	0	0	0	0	0	0	0	0
14	0	-0.22025	G-6-P <-> G-1-P	G-6-P <-> G-1-P	1	0.18217	0.62268	1.7943	87	1	6.1322	134	1	0	0	0	0	0	0	0	0	0	0	0	0	0	0	0	0	0	0
15	0	0.00058115	UTP + G-1-P -> UDP-glucose + 2 Pi	UTP + G-1-P -> UDP-glucose + 2 Pi	1	0.002326	0	2.5725	137	1	1	135	1	6.1322	134	1	3	28	2	0	0	0	0	0	0	0	0	0	0	0	0
16	0	0.077666	Ac-CoA + OAA -> Cit + CoA	Ac-CoA + OAA -> Cit + CoA	1	0.31062	0	0.29757	9	1	1	84	1	5.3276	7	1	0.1	11	1	0	0	0	0	0	0	0	0	0	0	0	0
17	0	-0.077663	Cis-acon <-> Cit	Cis-acon <-> Cit	1	0.1862	0.34151	1.1842	85	1	2.172	84	1	0	0	0	0	0	0	0	0	0	0	0	0	0	0	0	0	0	0
18	0	-0.077661	Icit <-> Cis-acon	Icit <-> Cis-acon	1	0.1268	0.28209	0.5323	86	1	1.1842	85	1	0	0	0	0	0	0	0	0	0	0	0	0	0	0	0	0	0	0
19	0	0.061541	Icit + NADP -> a-KG + NADPH + CO2	Icit + NADP -> a-KG + NADPH + CO2	1	0.24613	0	0.5323	86	1	1	12	1	0.9	2	1	0.5	21	1	0	0	0	5	26	1	0	0	0	0	0	0
20	0	0.050355	a-KG + 2 ox-FD + CoA -> Succ-CoA + CO2 + 2 re-FD	a-KG + 2 ox-FD + CoA -> Succ-CoA + CO2 + 2 re-FD	1	0.8059	0	1.9706	12	1	1	13	1	1	31	2	5	26	1	0.1	11	1	1	32	2	0	0	0	0	0	0
21	0	-0.020364	Succ + ATP + CoA <- Succ-CoA + Pi + ADP	Succ + ATP + CoA <- Succ-CoA + Pi + ADP	1	0	0.16291	1	14	1	1	13	1	3	3	1	3	28	1	0.1	11	1	1	22	1	0	0	0	0	0	0
22	0	-0.058349	Fum + FADH2 <-> Succ + FAD	Fum + FADH2 <-> Succ + FAD	1	0.39002	0.62346	2.4294	15	1	0.43156	14	1	0.1	23	1	0.9	16	1	0	0	0	0	0	0	0	0	0	0	0	0
23	0	0.039458	Fum <-> Mal	Fum <-> Mal	1	0.64771	0.56921	2.4294	15	1	2.1348	8	1	0	0	0	0	0	0	0	0	0	0	0	0	0	0	0	0	0	0
24	0	-0.061367	OAA + NADH <-> Mal + NAD	OAA + NADH <-> Mal + NAD	1	0.40655	0.65146	5.3276	7	1	2.1348	8	1	0.5	20	1	2	1	1	0	0	0	0	0	0	0	0	0	0	0	0
25	0	-0.045045	CoA + Mal <- Ac-CoA + glyoxylate	CoA + Mal <- Ac-CoA + glyoxylate	1	0	0.1803	0.1	11	1	0.29757	9	1	1	8	1	1	131	1	0	0	0	0	0	0	0	0	0	0	0	0
26	0	0.01612	Icit -> Succ + glyoxylate	Icit -> Succ + glyoxylate	1	0.03222	0	0.5323	86	1	1	14	1	0	0	0	1	131	1	0	0	0	0	0	0	0	0	0	0	0	0
27	0	0.12567	G-6-P + NADP -> 6-PG + NADPH	G-6-P + NADP -> 6-PG + NADPH	1	0.50283	0	1.7943	87	1	1	93	1	0.9	2	1	0.5	21	1	0	0	0	0	0	0	0	0	0	0	0	0
28	0	0.041376	6-PG + NADP -> Ru-5-P + CO2 + NADPH	6-PG + NADP -> Ru-5-P + CO2 + NADPH	1	0.16566	0	1	93	1	1	95	1	0.9	2	1	5	26	1	0	0	0	0.5	21	1	0	0	0	0	0	0
29	0	-0.017039	Ru-5-P <-> Xu-5-P	Ru-5-P <-> Xu-5-P	1	0.21995	0.25398	0.80967	95	1	0.93495	96	1	0	0	0	0	0	0	0	0	0	0	0	0	0	0	0	0	0	0
30	0	0.0078168	Xu-5-P + R-5-P <-> S-7-P + TP	Xu-5-P + R-5-P <-> S-7-P + TP	1	0.32986	0.29853	0.93495	96	1	0.42351	97	1	0.54208	94	1	1.083	91	1	0	0	0	0	0	0	0	0	0	0	0	0
31	0	0.0078165	S-7-P + TP <-> F-6-P + E-4-P	S-7-P + TP <-> F-6-P + E-4-P	1	0.40104	0.36972	0.42351	97	1	0.68772	88	1	1.083	91	1	0.61467	98	1	0	0	0	0	0	0	0	0	0	0	0	0
32	0	-0.024856	Xu-5-P + E-4-P <-> F-6-P + TP	Xu-5-P + E-4-P <-> F-6-P + TP	1	0.33589	0.43529	0.93495	96	1	0.68772	88	1	0.61467	98	1	1.083	91	1	0	0	0	0	0	0	0	0	0	0	0	0
33	0	0.012675	PEP + E-4-P -> DAHP + Pi	PEP + E-4-P -> DAHP + Pi	1	0.050722	0	0.51029	6	1	1	111	1	0.61467	98	1	3	28	1	0	0	0	0	0	0	0	0	0	0	0	0
34	0	0.012677	DAHP -> DHQ + Pi	DAHP -> DHQ + Pi	1	0.025359	0	1	111	1	1	99	1	0	0	0	3	28	1	0	0	0	0	0	0	0	0	0	0	0	0
35	0	0.012678	DHQ <-> DHS	DHQ <-> DHS	1	0.24311	0.21775	2.0581	99	1	1.8442	100	1	0	0	0	0	0	0	0	0	0	0	0	0	0	0	0	0	0	0
36	0	-0.01268	shikimate + NAD <-> DHS + NADH	shikimate + NAD <-> DHS + NADH	1	0.41408	0.46479	0.41074	101	1	1.8442	100	1	2	1	1	0.5	20	1	0	0	0	0	0	0	0	0	0	0	0	0
37	0	0.003268	ATP + shikimate -> ADP + shikimate-3P	ATP + shikimate -> ADP + shikimate-3P	1	0.013074	0	3	3	1	1	22	1	0.41074	101	1	1	102	1	0	0	0	0	0	0	0	0	0	0	0	0
38	0	0.0032658	PEP + shikimate-3P <-> Pi + EPSP	PEP + shikimate-3P <-> Pi + EPSP	1	0.55451	0.54144	0.51029	6	1	3	28	1	2.4538	102	1	0.40759	103	1	0	0	0	0	0	0	0	0	0	0	0	0
39	0	0.0032656	EPSP -> chorismate + Pi	EPSP -> chorismate + Pi	1	0.006529	0	0.40759	103	1	1	104	1	0	0	0	3	28	1	0	0	0	0	0	0	0	0	0	0	0	0
40	0	0.0032629	chorismate + Gln <-> 4HB + Pyr + Glu	chorismate + Gln <-> 4HB + Pyr + Glu	1	1.3498	1.3304	1.6292	104	1	6.2898	105	1	1.1147	35	1	0.48477	10	1	0	0	0	0.58677	17	1	0	0	0	0	0	0
41	0	0.0030428	GPP + 4HB <-> G-4HB + 2 Pi	GPP + 4HB <-> G-4HB + 2 Pi	1	0.36876	0.3566	0.39841	109	1	0.26928	106	1	6.2898	105	1	3	28	2	0	0	0	0	0	0	0	0	0	0	0	0
42	0	0.0030403	G-4HB + NADPH <-> XiaB + NADP	G-4HB + NADPH <-> XiaB + NADP	1	0.34006	0.32794	0.26928	106	1	0.14426	107	1	0.5	21	1	0.9	2	1	0	0	0	0	0	0	0	0	0	0	0	0
43	0	0.0030386	XiaB + Thr + ATP -> XiaA + AMP + 2 Pi	XiaB + Thr + ATP -> XiaA + AMP + 2 Pi	1	0.024159	0	0.14426	107	1	1	108	1	1	110	1	1	30	1	3	3	1	3	28	2	0	0	0	0	0	0
44	0	0.006196	TP + Pyr -> DXP + CO2	TP + Pyr -> DXP + CO2	1	0.024788	0	1.083	91	1	1	112	1	0.48477	10	1	5	26	1	0	0	0	0	0	0	0	0	0	0	0	0
45	0	0.0061846	DXP + NADPH <-> MEP + NADP	DXP + NADPH <-> MEP + NADP	1	0.18742	0.16267	3.4038	112	1	1.6415	113	1	0.5	21	1	0.9	2	1	0	0	0	0	0	0	0	0	0	0	0	0
46	0	0.0061755	MEP + CTP <-> CDP-ME + 2 Pi	MEP + CTP <-> CDP-ME + 2 Pi	1	1.5175	1.4927	1.6415	113	1	0.17934	114	1	1	120	1	3	28	2	0	0	0	0	0	0	0	0	0	0	0	0
47	0	0.0061755	CDP-ME + ATP -> CDP-MEP + ADP	CDP-ME + ATP -> CDP-MEP + ADP	1	0.024707	0	0.17934	114	1	1	115	1	3	3	1	1	22	1	0	0	0	0	0	0	0	0	0	0	0	0
48	0	0.0061722	CDP-MEP <-> ME-CPP + CMP	CDP-MEP <-> ME-CPP + CMP	1	0.71862	0.70027	9.6765	115	1	9.4313	116	1	0	0	0	1	121	1	0	0	0	0	0	0	0	0	0	0	0	0
49	0	0.0061461	ME-CPP + 2 re-FD <-> HMBPP + 2 ox-FD	ME-CPP + 2 re-FD <-> HMBPP + 2 ox-FD	1	0.49156	0.4423	9.4313	116	1	8.4889	117	1	1	32	2	1	31	2	0	0	0	0	0	0	0	0	0	0	0	0
50	0	0.006111	HMBPP + NADH <-> IPP + NAD	HMBPP + NADH <-> IPP + NAD	1	0.37708	0.35252	8.4889	117	1	1.9834	118	1	0.5	20	1	2	1	1	0	0	0	0	0	0	0	0	0	0	0	0
51	0	0.0030553	IPP <-> DMAPP	IPP <-> DMAPP	1	0.18738	0.18124	1.9834	118	1	1.9182	119	1	0	0	0	0	0	0	0	0	0	0	0	0	0	0	0	0	0	0
52	0	0.0030466	DMAPP + IPP <-> GPP + 2 Pi	DMAPP + IPP <-> GPP + 2 Pi	1	0.21378	0.20155	1.9182	119	1	0.39841	109	1	1.9834	118	1	3	28	2	0	0	0	0	0	0	0	0	0	0	0	0
53	0	0.02167	2 Ac-CoA + ATP -> ikap + Pi + ADP	2 Ac-CoA + ATP -> ikap + Pi + ADP	1	0.17374	0	0.29757	9	2	1	141	1	3	3	1	3	28	1	0	0	0	1	22	1	0	0	0	0	0	0
54	0	0.0036123	6 ikap + Orn + NADPH -> Ika + NADP	6 ikap + Orn + NADPH -> Ika + NADP	1	0.92418	0	1	141	6	1	64	1	0.26474	82	1	0.9	2	1	0.5	21	1	0	0	0	0	0	0	0	0	0
55	0	0.020785	3-PG + NAD <-> PHP + NADH	3-PG + NAD <-> PHP + NADH	1	1.1472	1.064	0.97181	4	1	3.6059	129	1	2	1	1	0.5	20	1	0	0	0	0	0	0	0	0	0	0	0	0
56	0	0.020789	PHP + Glu -> a-KG + 3Pser	PHP + Glu -> a-KG + 3Pser	1	0.083185	0	3.6059	129	1	1	12	1	0.58677	17	1	1	127	1	0	0	0	0	0	0	0	0	0	0	0	0
57	0	0.020789	3Pser -> Ser + Pi	3Pser -> Ser + Pi	1	0.041595	0	1	127	1	1	128	1	0	0	0	3	28	1	0	0	0	0	0	0	0	0	0	0	0	0
58	0	0.0013832	Ser -> Pyr + NH4	Ser -> Pyr + NH4	1	0.0027701	0	1.0905	128	1	1	10	1	0	0	0	1	27	1	0	0	0	0	0	0	0	0	0	0	0	0
59	0	0.018862	Ser + THF <-> Gly + M-THF	Ser + THF <-> Gly + M-THF	1	0.25321	0.17775	1.0905	128	1	0.93304	57	1	1.0253	48	1	0.84091	140	1	0	0	0	0	0	0	0	0	0	0	0	0
60	0	0.0058885	Gly -> NH4 + glyoxylate	Gly -> NH4 + glyoxylate	1	0.011796	0	0.93304	57	1	1	27	1	0	0	0	1	131	1	0	0	0	0	0	0	0	0	0	0	0	0
61	0	0.00066655	Thr -> Gly + acetaldehyde	Thr -> Gly + acetaldehyde	1	0.001335	0	1	110	1	1	57	1	0	0	0	1	143	1	0	0	0	0	0	0	0	0	0	0	0	0
62	0	0.00061442	NAD + acetaldehyde -> Acetate + NADH	NAD + acetaldehyde -> Acetate + NADH	1	0.0023873	0	2	1	1	1	34	1	1	143	1	0.5	20	1	0	0	0	0	0	0	0	0	0	0	0	0
63	0	0.024488	PSER -> Thr + Pi	PSER -> Thr + Pi	1	0.049008	0	1	126	1	1	110	1	0	0	0	3	28	1	0	0	0	0	0	0	0	0	0	0	0	0
64	0	0.024486	HSER + ATP -> PSER + ADP	HSER + ATP -> PSER + ADP	1	0.09802	0	0.44934	125	1	1	126	1	3	3	1	1	22	1	0	0	0	0	0	0	0	0	0	0	0	0
65	0	0.024485	Asp-SA + NADH <-> HSER + NAD	Asp-SA + NADH <-> HSER + NAD	1	0.50728	0.40926	2.2287	124	1	0.44934	125	1	0.5	20	1	2	1	1	0	0	0	0	0	0	0	0	0	0	0	0
66	0	0.024481	Asp-4P + NADPH -> Asp-SA + NADP + Pi	Asp-4P + NADPH -> Asp-SA + NADP + Pi	1	0.098025	0	1	123	1	1	124	1	0.5	21	1	0.9	2	1	0	0	0	3	28	1	0	0	0	0	0	0
67	0	0.024478	Asp + ATP -> Asp-4P + ADP	Asp + ATP -> Asp-4P + ADP	1	0.098028	0	1.6279	33	1	1	123	1	3	3	1	1	22	1	0	0	0	0	0	0	0	0	0	0	0	0
68	0	-0.001074	OAA + Glu <-> Asp + a-KG	OAA + Glu <-> Asp + a-KG	1	0.18949	0.19448	5.3276	7	1	1.6279	33	1	0.58677	17	1	1.9706	12	1	0	0	0	0	0	0	0	0	0	0	0	0
69	0	0.018837	alanine + NAD -> Pyr + NADH + NH4	alanine + NAD -> Pyr + NADH + NH4	1	0.075322	0	0.0088799	62	1	1	10	1	2	1	1	0.5	20	1	0	0	0	1	27	1	0	0	0	0	0	0
70	0	-0.16724	a-KG + alanine <-> Glu + Pyr	a-KG + alanine <-> Glu + Pyr	1	0.043825	0.71248	1.9706	12	1	0.58677	17	1	0.0088799	62	1	0.48477	10	1	0	0	0	0	0	0	0	0	0	0	0	0
71	0	-0.11435	Glu + NAD <-> NH4 + a-KG + NADH	Glu + NAD <-> NH4 + a-KG + NADH	1	0.2667	1.1578	0.58677	17	1	5.1717	27	1	2	1	1	1.9706	12	1	0	0	0	0.5	20	1	0	0	0	0	0	0
72	0	-0.16007	Gln + ADP + Pi <- Glu + ATP + NH4	Gln + ADP + Pi <- Glu + ATP + NH4	1	0	1.2808	1	35	1	0.58677	17	1	1	22	1	3	3	1	3	28	1	5.1717	27	1	0	0	0	0	0	0
73	0	-0.0044255	Glu + NH4 <- Gln	Glu + NH4 <- Gln	1	0	0.0088526	1	17	1	1.1147	35	1	1	27	1	0	0	0	0	0	0	0	0	0	0	0	0	0	0	0
74	0	-0.051982	2 Glu + NAD <- Gln + a-KG + NADH	2 Glu + NAD <- Gln + a-KG + NADH	1	0	0.83163	1	17	2	1.1147	35	1	2	1	1	1.9706	12	1	0	0	0	0.5	20	1	0	0	0	0	0	0
75	0	-0.028514	2 Glu + NADP <- Gln + a-KG + NADPH	2 Glu + NADP <- Gln + a-KG + NADPH	1	0	0.45594	1	17	2	1.1147	35	1	0.9	2	1	1.9706	12	1	0	0	0	0.5	21	1	0	0	0	0	0	0
76	0	0.00032254	Ac-CoA + Glu <-> CoA + N-Acetyl-L-glutamate	Ac-CoA + Glu <-> CoA + N-Acetyl-L-glutamate	1	3.0709	3.0702	0.29757	9	1	0.1	11	1	0.58677	17	1	1.7461	73	1	0	0	0	0	0	0	0	0	0	0	0	0
77	0	0.00024164	ATP + N-Acetyl-L-glutamate -> ADP + N-acetyl-L-glutamyl-5-phosphate	ATP + N-Acetyl-L-glutamate -> ADP + N-acetyl-L-glutamyl-5-phosphate	1	0.00096771	0	3	3	1	1	22	1	1.7461	73	1	1	75	1	0	0	0	0	0	0	0	0	0	0	0	0
78	0	9.76e-06	N-acetyl-L-glutamate-5-semialdehyde + NADP + Pi <-> N-acetyl-L-glutamyl-5-phosphate + NADPH	N-acetyl-L-glutamate-5-semialdehyde + NADP + Pi <-> N-acetyl-L-glutamyl-5-phosphate + NADPH	1	0.16397	0.1651	2.651	76	1	14.4133	75	1	0.9	2	1	0.5	21	1	3	28	1	0	0	0	0	0	0	0	0	0
79	0	6.62e-05	N-Acetylornithine + a-KG <-> N-acetyl-L-glutamate-5-semialdehyde + Glu	N-Acetylornithine + a-KG <-> N-acetyl-L-glutamate-5-semialdehyde + Glu	1	0.27267	0.27321	0.78781	74	1	2.651	76	1	1.9706	12	1	0.58677	17	1	0	0	0	0	0	0	0	0	0	0	0	0
80	0	-8.31e-05	Glu + N-Acetylornithine <-> Orn + N-Acetyl-L-glutamate	Glu + N-Acetylornithine <-> Orn + N-Acetyl-L-glutamate	1	1.038	1.0376	0.58677	17	1	0.26474	82	1	0.78781	74	1	1.7461	73	1	0	0	0	0	0	0	0	0	0	0	0	0
81	0	0.014926	Orn + Carbamoylphosphate -> Pi + Citrulline	Orn + Carbamoylphosphate -> Pi + Citrulline	1	0.059085	0	0.26474	82	1	3	28	1	0.43796	130	1	1	71	1	0	0	0	0	0	0	0	0	0	0	0	0
82	0	0.01982	ATP + Asp + Citrulline -> 2 Pi + AMP + Argininosuccinate	ATP + Asp + Citrulline -> 2 Pi + AMP + Argininosuccinate	1	0.15646	0	3	3	1	3	28	2	1.6279	33	1	1	30	1	1	71	1	1	72	1	0	0	0	0	0	0
83	0	0.019775	Argininosuccinate <-> Arginine + Fum	Argininosuccinate <-> Arginine + Fum	1	0.4575	0.40147	1.8424	72	1	0.66524	70	1	0	0	0	2.4294	15	1	0	0	0	0	0	0	0	0	0	0	0	0
84	0	0.0049135	Arginine -> Citrulline + NH4	Arginine -> Citrulline + NH4	1	0.0096815	0	0.66524	70	1	1	71	1	0	0	0	1	27	1	0	0	0	0	0	0	0	0	0	0	0	0
85	0	-0.0037799	Orn + a-KG <-> Glu-SA + Glu	Orn + a-KG <-> Glu-SA + Glu	1	0.3663	0.38123	0.26474	82	1	0.92537	138	1	1.9706	12	1	0.58677	17	1	0	0	0	0	0	0	0	0	0	0	0	0
86	0	-0.0038012	Glu-SA + NADP + ADP + Pi <- Glu + NADPH + ATP	Glu-SA + NADP + ADP + Pi <- Glu + NADPH + ATP	1	0	0.03039	1	138	1	0.58677	17	1	0.9	2	1	0.5	21	1	1	22	1	3	3	1	3	28	1	0	0	0
87	0	-0.014847	Orn + urea <- Arginine	Orn + urea <- Arginine	1	0	0.029255	1	82	1	0.66524	70	1	1	69	1	0	0	0	0	0	0	0	0	0	0	0	0	0	0	0
88	0	0.25147	PEP + ADP -> Pyr + ATP	PEP + ADP -> Pyr + ATP	1	1.0057	0	0.51029	6	1	1	10	1	1	22	1	3	3	1	0	0	0	0	0	0	0	0	0	0	0	0
89	0	-0.018456	PEP + AMP + Pi <- Pyr + ATP	PEP + AMP + Pi <- Pyr + ATP	1	0	0.073852	1	6	1	0.48477	10	1	1	30	1	3	3	1	3	28	1	0	0	0	0	0	0	0	0	0
90	0	-0.0086337	OAA + Pi <- PEP + CO2	OAA + Pi <- PEP + CO2	1	0	0.034544	1	7	1	0.51029	6	1	3	28	1	5	26	1	0	0	0	0	0	0	0	0	0	0	0	0
91	0	0.063215	OAA + GTP -> PEP + GDP + CO2	OAA + GTP -> PEP + GDP + CO2	1	0.25274	0	5.3276	7	1	1	6	1	1	36	1	1	37	1	0	0	0	5	26	1	0	0	0	0	0	0
92	0	0.02313	Mal + NADP <-> Pyr + CO2 + NADPH	Mal + NADP <-> Pyr + CO2 + NADPH	1	0.32103	0.20238	2.1348	8	1	0.48477	10	1	0.9	2	1	5	26	1	0	0	0	0.5	21	1	0	0	0	0	0	0
93	0	0.18848	Pyr + CoA + NAD -> Ac-CoA + CO2 + NADH	Pyr + CoA + NAD -> Ac-CoA + CO2 + NADH	1	1.5077	0	0.48477	10	1	1	9	1	0.1	11	1	5	26	1	2	1	1	0.5	20	1	0	0	0	0	0	0
94	0	0.0021059	Ac-CoA + 2 Pi + AMP -> Acetate + ATP + CoA	Ac-CoA + 2 Pi + AMP -> Acetate + ATP + CoA	1	0.033683	0	0.29757	9	1	1	34	1	3	28	2	3	3	1	1	30	1	0.1	11	1	0	0	0	0	0	0
95	0	0.071822	Asp + Fum -> OAA + Succ + NH4	Asp + Fum -> OAA + Succ + NH4	1	0.28694	0	1.6279	33	1	1	7	1	2.4294	15	1	1	14	1	0	0	0	1	27	1	0	0	0	0	0	0
96	0	0.033567	ATP + R-5-P -> AMP + PRPP	ATP + R-5-P -> AMP + PRPP	1	0.13435	0	3	3	1	1	30	1	0.54208	94	1	1	38	1	0	0	0	0	0	0	0	0	0	0	0	0
97	0	-0.058416	R-5-P <-> Ru-5-P	R-5-P <-> Ru-5-P	1	0.23674	0.3536	0.54208	94	1	0.80967	95	1	0	0	0	0	0	0	0	0	0	0	0	0	0	0	0	0	0	0
98	0	-0.084292	GLCN + ATP <- ADP + 6-PG	GLCN + ATP <- ADP + 6-PG	1	0	0.33717	1	79	1	1	22	1	3	3	1	1	93	1	0	0	0	0	0	0	0	0	0	0	0	0
99	0	0.084291	GLCN <-> 2-keto-3-deoxygluconate	GLCN <-> 2-keto-3-deoxygluconate	1	2.1027	1.9341	0.44672	79	1	0.41096	81	1	0	0	0	0	0	0	0	0	0	0	0	0	0	0	0	0	0	0
100	0	0.08429	2-keto-3-deoxygluconate + ATP <-> KDPG + ADP	2-keto-3-deoxygluconate + ATP <-> KDPG + ADP	1	1.5077	1.1705	0.41096	81	1	0.95714	80	1	3	3	1	1	22	1	0	0	0	0	0	0	0	0	0	0	0	0
101	0	0.084291	KDPG <-> Pyr + TP	KDPG <-> Pyr + TP	1	0.45993	0.25235	0.95714	80	1	0.48477	10	1	0	0	0	1.083	91	1	0	0	0	0	0	0	0	0	0	0	0	0
102	0	-0.013279	PRA + 2 Pi + Glu <- Gln + PRPP	PRA + 2 Pi + Glu <- Gln + PRPP	1	0	0.10613	1	45	1	1.1147	35	1	3	28	2	2.0544	38	1	1	17	1	0	0	0	0	0	0	0	0	0
103	0	0.013272	ATP + Gly + PRA -> ADP + Pi + GAR	ATP + Gly + PRA -> ADP + Pi + GAR	1	0.10612	0	3	3	1	1	22	1	0.93304	57	1	3	28	1	1	45	1	1	46	1	0	0	0	0	0	0
104	0	0.013269	F-THF + GAR <-> THF + FGAR	F-THF + GAR <-> THF + FGAR	1	0.20251	0.14945	1.0857	47	1	1.0253	48	1	1.1312	46	1	0.88399	49	1	0	0	0	0	0	0	0	0	0	0	0	0
105	0	0.013267	ATP + Gln + FGAR -> ADP + Pi + Glu + FGAM	ATP + Gln + FGAR -> ADP + Pi + Glu + FGAM	1	0.10613	0	3	3	1	1	22	1	1.1147	35	1	3	28	1	0.88399	49	1	1	17	1	0	0	0	1	50	1
106	0	0.013265	ATP + FGAM -> ADP + Pi + AIR	ATP + FGAM -> ADP + Pi + AIR	1	0.053062	0	3	3	1	1	22	1	1	50	1	3	28	1	0	0	0	1	51	1	0	0	0	0	0	0
107	0	-0.013264	CAIR <-> CO2 + AIR	CAIR <-> CO2 + AIR	1	0.094393	0.13909	1.8425	52	1	5	26	1	0	0	0	0.54304	51	1	0	0	0	0	0	0	0	0	0	0	0	0
108	0	0.01326	ATP + Asp + CAIR -> ADP + Pi + SAICAR	ATP + Asp + CAIR -> ADP + Pi + SAICAR	1	0.10612	0	3	3	1	1	22	1	1.6279	33	1	3	28	1	1.8425	52	1	1	53	1	0	0	0	0	0	0
109	0	0.013255	SAICAR <-> Fum + AICAR	SAICAR <-> Fum + AICAR	1	0.40863	0.37015	1.6374	53	1	2.4294	15	1	0	0	0	0.61049	54	1	0	0	0	0	0	0	0	0	0	0	0	0
110	0	0.013255	F-THF + AICAR -> THF + FAICAR	F-THF + AICAR -> THF + FAICAR	1	0.053056	0	1.0857	47	1	1	48	1	0.61049	54	1	1	55	1	0	0	0	0	0	0	0	0	0	0	0	0
111	0	-0.013255	IMP <-> FAICAR	IMP <-> FAICAR	1	0.11483	0.14136	0.35805	56	1	0.44079	55	1	0	0	0	0	0	0	0	0	0	0	0	0	0	0	0	0	0	0
112	0	-0.013254	hypoxanthine + PRPP <-> IMP + 2 Pi	hypoxanthine + PRPP <-> IMP + 2 Pi	1	0.28793	0.34099	1.3245	59	1	0.35805	56	1	2.0544	38	1	3	28	2	0	0	0	0	0	0	0	0	0	0	0	0
113	0	0.010671	Adenine -> hypoxanthine + NH4	Adenine -> hypoxanthine + NH4	1	0.021342	0	1	58	1	1	59	1	0	0	0	1	27	1	0	0	0	0	0	0	0	0	0	0	0	0
114	0	-0.023926	xanthine <-> hypoxanthine	xanthine <-> hypoxanthine	1	0.31926	0.36713	1.1517	60	1	1.3245	59	1	0	0	0	0	0	0	0	0	0	0	0	0	0	0	0	0	0	0
115	0	0.023926	xanthine + NAD <-> urate + NADH	xanthine + NAD <-> urate + NADH	1	0.44243	0.34669	1.1517	60	1	3.6104	65	1	2	1	1	0.5	20	1	0	0	0	0	0	0	0	0	0	0	0	0
116	0	0.023928	urate + O2 -> CO2 + Allantoin + H2O2	urate + O2 -> CO2 + Allantoin + H2O2	1	0.095746	0	3.6104	65	1	5	26	1	1	132	1	1	66	1	0	0	0	1	133	1	0	0	0	0	0	0
117	0	0.02392	Allantoin <-> Allantoate	Allantoin <-> Allantoate	1	0.14711	0.099238	1.38	66	1	0.93117	67	1	0	0	0	0	0	0	0	0	0	0	0	0	0	0	0	0	0	0
118	0	0.023913	Allantoate <-> (S)-ureidoglycolate + urea	Allantoate <-> (S)-ureidoglycolate + urea	1	0.28349	0.21784	0.93117	67	1	0.84601	68	1	0	0	0	0.84601	69	1	0	0	0	0	0	0	0	0	0	0	0	0
119	0	0.023037	(S)-ureidoglycolate -> glyoxylate + 2 NH4 + CO2	(S)-ureidoglycolate -> glyoxylate + 2 NH4 + CO2	1	0.046126	0	0.84601	68	1	1	131	1	0	0	0	1	27	2	0	0	0	5	26	1	0	0	0	0	0	0
120	0	0.0085894	2 ATP + NH4 + HCO3- -> 2 ADP + Pi + Carbamoylphosphate	2 ATP + NH4 + HCO3- -> 2 ADP + Pi + Carbamoylphosphate	1	0.13757	0	3	3	2	1	22	2	5.1717	27	1	3	28	1	1	39	1	1	130	1	0	0	0	0	0	0
121	0	0.012385	2 ATP + Gln + HCO3- -> 2 ADP + Pi + Glu + Carbamoylphosphate	2 ATP + Gln + HCO3- -> 2 ADP + Pi + Glu + Carbamoylphosphate	1	0.1984	0	3	3	2	1	22	2	1.1147	35	1	3	28	1	1	39	1	1	17	1	0	0	0	1	130	1
122	0	-0.019912	Carbamoylphosphate + Asp <-> Pi + N-carbamoyl-L-aspartate	Carbamoylphosphate + Asp <-> Pi + N-carbamoyl-L-aspartate	1	0.11966	0.19903	0.43796	130	1	3	28	1	1.6279	33	1	0.39524	40	1	0	0	0	0	0	0	0	0	0	0	0	0
123	0	0.019911	(S)-dihydroorotate <-> N-carbamoyl-L-aspartate	(S)-dihydroorotate <-> N-carbamoyl-L-aspartate	1	0.094307	0.054622	0.68254	41	1	0.39524	40	1	0	0	0	0	0	0	0	0	0	0	0	0	0	0	0	0	0	0
124	0	-0.019909	(S)-dihydroorotate + Fum <-> orotate + Succ	(S)-dihydroorotate + Fum <-> orotate + Succ	1	0.45189	0.53126	0.68254	41	1	4.5165	42	1	2.4294	15	1	0.43156	14	1	0	0	0	0	0	0	0	0	0	0	0	0
125	0	0.019902	orotidine_5P + 2 Pi <-> orotate + PRPP	orotidine_5P + 2 Pi <-> orotate + PRPP	1	0.51586	0.35712	1.4893	43	1	4.5165	42	1	3	28	2	2.0544	38	1	0	0	0	0	0	0	0	0	0	0	0	0
126	0	-0.019905	orotidine_5P <-> UMP + CO2	orotidine_5P <-> UMP + CO2	1	0.57709	0.63862	1.4893	43	1	0.32958	44	1	0	0	0	5	26	1	0	0	0	0	0	0	0	0	0	0	0	0
127	0	-0.053441	UMP + 2 Pi <-> uracil + PRPP	UMP + 2 Pi <-> uracil + PRPP	1	0.32333	0.75075	0.32958	44	1	3.3519	61	1	3	28	2	2.0544	38	1	0	0	0	0	0	0	0	0	0	0	0	0
128	0	0.032966	Cytosine -> uracil + NH4	Cytosine -> uracil + NH4	1	0.065982	0	1	63	1	1	61	1	0	0	0	1	27	1	0	0	0	0	0	0	0	0	0	0	0	0
129	0	0.032964	CMP -> Cytosine + R-5-P	CMP -> Cytosine + R-5-P	1	0.065982	0	1	121	1	1	63	1	0	0	0	1	94	1	0	0	0	0	0	0	0	0	0	0	0	0
130	0	0.032955	ATP + UTP + Gln -> ADP + Pi + CTP + Glu	ATP + UTP + Gln -> ADP + Pi + CTP + Glu	1	0.26401	0	3	3	1	1	22	1	2.5725	137	1	3	28	1	1.1147	35	1	1	120	1	0	0	0	1	17	1
131	0	-0.026785	ATP + CDP <-> ADP + CTP	ATP + CDP <-> ADP + CTP	1	1.8861	1.9933	3	3	1	1	22	1	1	122	1	1	120	1	0	0	0	0	0	0	0	0	0	0	0	0
132	0	-0.026789	ATP + CMP <-> ADP + CDP	ATP + CMP <-> ADP + CDP	1	1.1796	1.2869	3	3	1	1	22	1	1	121	1	1	122	1	0	0	0	0	0	0	0	0	0	0	0	0
133	0	0.033534	ATP + UDP <-> ADP + UTP	ATP + UDP <-> ADP + UTP	1	2.7672	2.6328	3	3	1	1	22	1	0.90126	136	1	2.5725	137	1	0	0	0	0	0	0	0	0	0	0	0	0
134	0	0.063214	ATP + GDP <-> ADP + GTP	ATP + GDP <-> ADP + GTP	1	1.1809	0.92814	3	3	1	1	22	1	1	37	1	1	36	1	0	0	0	0	0	0	0	0	0	0	0	0
135	0	0.033535	ATP + UMP <-> ADP + UDP	ATP + UMP <-> ADP + UDP	1	1.5176	1.3832	3	3	1	1	22	1	0.32958	44	1	0.90126	136	1	0	0	0	0	0	0	0	0	0	0	0	0
136	0	0.044208	2 re-FD + NAD + H <-> 2 ox-FD + NADH	2 re-FD + NAD + H <-> 2 ox-FD + NADH	1	1.0779	0.41651	1	32	2	1	31	2	2	1	1	0.5	20	1	0.647	29	1	0	0	0	0	0	0	0	0	0
137	0	0.26872	NADH + Q -> NAD + QH2 + 2 H	NADH + Q -> NAD + QH2 + 2 H	1	1.0747	0	0.5	20	1	2	1	1	1	18	1	1	24	1	0	0	0	1	29	2	0	0	0	0	0	0
138	0	0.32707	QH2 + 2 Cyt-Cox -> Q + 2 Cyt-Cred	QH2 + 2 Cyt-Cox -> Q + 2 Cyt-Cred	1	2.6164	0	1	24	1	1	18	1	1	19	2	1	25	2	0	0	0	0	0	0	0	0	0	0	0	0
139	0	0.058349	FADH2 + Q -> FAD + QH2	FADH2 + Q -> FAD + QH2	1	0.23343	0	0.1	23	1	0.9	16	1	1	18	1	1	24	1	0	0	0	0	0	0	0	0	0	0	0	0
140	0	-0.57369	ATP <- ADP + 2 H + Pi	ATP <- ADP + 2 H + Pi	1	0	4.589	3	3	1	1	22	1	0	0	0	0.647	29	2	0	0	0	3	28	1	0	0	0	0	0	0
141	0	0.65414	Cyt-Cred -> Cyt-Cox + H	Cyt-Cred -> Cyt-Cox + H	1	1.3082	0	1	25	1	1	19	1	0	0	0	1	29	1	0	0	0	0	0	0	0	0	0	0	0	0
142	0	0.072774	ATP + AMP <-> 2 ADP	ATP + AMP <-> 2 ADP	1	2.0358	1.8098	3	3	1	1	22	2	1	30	1	0	0	0	0	0	0	0	0	0	0	0	0	0	0	0
1001	1	0.29984	ATP -> ADP + Pi	ATP -> ADP + Pi	1	0.6	0	3	3	1	1	22	1	0	0	0	3	28	1	0	0	0	0	0	0	0	0	0	0	0	0
1002	1	0.18209	NADPH -> NADP	NADPH -> NADP	1	0.36386	0	0.5	21	1	0.9	2	1	0	0	0	0	0	0	0	0	0	0	0	0	0	0	0	0	0	0
1003	1	0.10003	NADH -> NAD	NADH -> NAD	1	0.19999	0	0.5	20	1	2	1	1	0	0	0	0	0	0	0	0	0	0	0	0	0	0	0	0	0	0
1004	1	-0.018862	External <-> M-THF	External <-> M-THF	0	0.038954	0.076682	1	1000	1	0.84091	140	1	0	0	0	0	0	0	0	0	0	0	0	0	0	0	0	0	0	0
1005	1	-0.025963	External <- Carbamoylphosphate	External <- Carbamoylphosphate	0	0	0.052138	1	1000	1	0.43796	130	1	0	0	0	0	0	0	0	0	0	0	0	0	0	0	0	0	0	0
1006	1	-0.019998	External <- Ac-CoA	External <- Ac-CoA	0	0	0.040029	1	1000	1	0.29757	9	1	0	0	0	0	0	0	0	0	0	0	0	0	0	0	0	0	0	0
1007	1	-0.0020035	External <- Pyr	External <- Pyr	0	0	0.0040064	1	1000	1	0.48477	10	1	0	0	0	0	0	0	0	0	0	0	0	0	0	0	0	0	0	0
1008	1	-0.0020039	External <- OAA	External <- OAA	0	0	0.0040039	1	1000	1	5.3276	7	1	0	0	0	0	0	0	0	0	0	0	0	0	0	0	0	0	0	0
1009	1	-0.0070033	External <- a-KG	External <- a-KG	0	0	0.014005	1	1000	1	1.9706	12	1	0	0	0	0	0	0	0	0	0	0	0	0	0	0	0	0	0	0
1010	1	-0.070016	External <- F-6-P	External <- F-6-P	0	0	0.14	1	1000	1	0.68772	88	1	0	0	0	0	0	0	0	0	0	0	0	0	0	0	0	0	0	0
1011	1	-0.0050012	External <- PEP	External <- PEP	0	0	0.010005	1	1000	1	0.51029	6	1	0	0	0	0	0	0	0	0	0	0	0	0	0	0	0	0	0	0
1012	1	-0.049996	External <- R-5-P	External <- R-5-P	0	0	0.1	1	1000	1	0.54208	94	1	0	0	0	0	0	0	0	0	0	0	0	0	0	0	0	0	0	0
1013	1	-0.02999	External <- Succ-CoA	External <- Succ-CoA	0	0	0.060005	1	1000	1	1	13	1	0	0	0	0	0	0	0	0	0	0	0	0	0	0	0	0	0	0
1014	1	-0.019998	External <- E-4-P	External <- E-4-P	0	0	0.040001	1	1000	1	0.61467	98	1	0	0	0	0	0	0	0	0	0	0	0	0	0	0	0	0	0	0
1015	1	-0.0099972	External <- TP	External <- TP	0	0	0.020001	1	1000	1	1.083	91	1	0	0	0	0	0	0	0	0	0	0	0	0	0	0	0	0	0	0
1016	1	-0.14062	External <-> Glc	External <-> Glc	0	0.0090168	0.2902	1	1000	1	1	83	1	0	0	0	0	0	0	0	0	0	0	0	0	0	0	0	0	0	0
1017	1	-0.0030283	External <- XiaA	External <- XiaA	0	0	0.0060199	1	1000	1	1	108	1	0	0	0	0	0	0	0	0	0	0	0	0	0	0	0	0	0	0
1018	1	-0.002744	External <-> Acetate	External <-> Acetate	0	9.6299	9.6336	1	1000	1	1	34	1	0	0	0	0	0	0	0	0	0	0	0	0	0	0	0	0	0	0
1019	1	-0.030047	External <- Succ	External <- Succ	0	0	0.060006	1	1000	1	0.43156	14	1	0	0	0	0	0	0	0	0	0	0	0	0	0	0	0	0	0	0
1020	1	-0.00021895	External <- 4HB	External <- 4HB	0	0	0.00043773	1	1000	1	6.2898	105	1	0	0	0	0	0	0	0	0	0	0	0	0	0	0	0	0	0	0
1021	1	0.010671	External <-> Adenine	External <-> Adenine	0	0.10064	0.079294	1	1000	1	1	58	1	0	0	0	0	0	0	0	0	0	0	0	0	0	0	0	0	0	0
1022	1	0.020471	External <-> uracil	External <-> uracil	0	0.1223	0.081427	1	1000	1	3.3519	61	1	0	0	0	0	0	0	0	0	0	0	0	0	0	0	0	0	0	0
1023	1	-0.00013986	External <-> Glu	External <-> Glu	0	0.10408	0.1043	1	1000	1	0.58677	17	1	0	0	0	0	0	0	0	0	0	0	0	0	0	0	0	0	0	0
1024	1	0.026524	External <-> F-THF	External <-> F-THF	0	0.082135	0.029076	1	1000	1	1.0857	47	1	0	0	0	0	0	0	0	0	0	0	0	0	0	0	0	0	0	0
1025	1	-0.0076622	External <-> THF	External <-> THF	0	0.036907	0.052238	1	1000	1	1.0253	48	1	0	0	0	0	0	0	0	0	0	0	0	0	0	0	0	0	0	0
1026	1	-0.00037156	External <- Gly	External <- Gly	0	0	0.00074432	1	1000	1	0.93304	57	1	0	0	0	0	0	0	0	0	0	0	0	0	0	0	0	0	0	0
1027	1	-0.00054931	External <- Ser	External <- Ser	0	0	0.0011001	1	1000	1	1.0905	128	1	0	0	0	0	0	0	0	0	0	0	0	0	0	0	0	0	0	0
1028	1	-0.020786	External <- Thr	External <- Thr	0	0	0.041632	1	1000	1	1	110	1	0	0	0	0	0	0	0	0	0	0	0	0	0	0	0	0	0	0
1029	1	-0.038754	External <- urea	External <- urea	0	0	0.077132	1	1000	1	0.84601	69	1	0	0	0	0	0	0	0	0	0	0	0	0	0	0	0	0	0	0
1030	1	-0.00087632	External <- (S)-ureidoglycolate	External <- (S)-ureidoglycolate	0	0	0.0017546	1	1000	1	0.84601	68	1	0	0	0	0	0	0	0	0	0	0	0	0	0	0	0	0	0	0
1031	1	-0.0035501	External <- Ika	External <- Ika	0	0	0.0066388	1	1000	1	1	64	1	0	0	0	0	0	0	0	0	0	0	0	0	0	0	0	0	0	0
1032	1	-0.00058137	External <- UDP-glucose	External <- UDP-glucose	0	0	0.0011628	1	1000	1	1	135	1	0	0	0	0	0	0	0	0	0	0	0	0	0	0	0	0	0	0
1033	1	0.22118	External -> Maltose	External -> Maltose	0	0.44237	0	1	1000	1	1	78	1	0	0	0	0	0	0	0	0	0	0	0	0	0	0	0	0	0	0
1034	1	-0.009412	External <- shikimate	External <- shikimate	0	0	0.018817	1	1000	1	0.41074	101	1	0	0	0	0	0	0	0	0	0	0	0	0	0	0	0	0	0	0
1035	1	0.11054	External <-> Asp	External <-> Asp	0	0.3233	0.10237	1	1000	1	1.6279	33	1	0	0	0	0	0	0	0	0	0	0	0	0	0	0	0	0	0	0
1036	1	-0.1484	External <-> alanine	External <-> alanine	0	0.010396	0.30706	1	1000	1	0.0088799	62	1	0	0	0	0	0	0	0	0	0	0	0	0	0	0	0	0	0	0
1037	1	0.086028	External <-> NH4	External <-> NH4	0	0.65586	0.48375	1	1000	1	5.1717	27	1	0	0	0	0	0	0	0	0	0	0	0	0	0	0	0	0	0	0

## Sheet: S4
Table S4 The modelling results of metabolic reactions at time series samples of S. xiamenensis 318	reaction	Fluxs at Time Series
		0-12 h	12-18 h	18-60 h
	Maltose -> 2 Glc	0.00031949	0.00031276	0.0061014
	Maltose -> TRHL	0.20093	0.19359	0.059554
	ATP + Glc -> ADP + G-6-P	0.058557	0.048416	0.27172
	G-6-P <-> F-6-P	0.1586	0.14986	0.17671
	FBP -> F-6-P + Pi	0.0013304	0.00097014	0.0017186
	F-6-P + ATP -> FBP + ADP	0.063245	0.054437	0.085573
	FBP <-> DHAP + TP	0.061915	0.053466	0.083856
	TP <-> DHAP	-0.061916	-0.053466	-0.083856
	TP + Pi + NAD <-> 1,3-BPG + NADH	0.15206	0.12291	0.24423
	3-PG + ATP <-> 1,3-BPG + ADP	-0.15207	-0.12291	-0.24423
	2-PG <-> 3-PG	-0.13444	-0.1103	-0.22346
	2-PG <-> PEP	0.13444	0.1103	0.22346
	TRHL + Pi -> Glc + G-1-P	0.20093	0.19359	0.059554
	G-6-P <-> G-1-P	-0.20056	-0.19336	-0.059213
	UTP + G-1-P -> UDP-glucose + 2 Pi	0.00037401	0.00022666	0.00034096
	Ac-CoA + OAA -> Cit + CoA	0.028472	0.044814	0.070581
	Cis-acon <-> Cit	-0.028471	-0.044815	-0.070581
	Icit <-> Cis-acon	-0.028471	-0.044816	-0.070581
	Icit + NADP -> a-KG + NADPH + CO2	0.025115	0.044023	0.059374
	a-KG + 2 ox-FD + CoA -> Succ-CoA + CO2 + 2 re-FD	0.04027	0.034475	0.048736
	Succ + ATP + CoA <- Succ-CoA + Pi + ADP	-0.010269	-0.0044605	-0.018732
	Fum + FADH2 <-> Succ + FAD	-0.030649	-0.049437	-0.034854
	Fum <-> Mal	0.0088152	-0.0018781	0.024071
	OAA + NADH <-> Mal + NAD	-0.024899	-0.040518	-0.081603
	CoA + Mal <- Ac-CoA + glyoxylate	-0.023088	-0.021795	-0.041089
	Icit -> Succ + glyoxylate	0.0033555	0.00079331	0.011207
	G-6-P + NADP -> 6-PG + NADPH	0.10052	0.091919	0.15423
	6-PG + NADP -> Ru-5-P + CO2 + NADPH	0.024958	0.026607	0.031885
	Ru-5-P <-> Xu-5-P	-0.026679	-0.026397	-0.022854
	Xu-5-P + R-5-P <-> S-7-P + TP	0.0012932	0.0028524	0.0044286
	S-7-P + TP <-> F-6-P + E-4-P	0.0012932	0.0028525	0.0044286
	Xu-5-P + E-4-P <-> F-6-P + TP	-0.027973	-0.029249	-0.027283
	PEP + E-4-P -> DAHP + Pi	0.0092686	0.012104	0.011716
	DAHP -> DHQ + Pi	0.009269	0.012104	0.011716
	DHQ <-> DHS	0.0092691	0.012103	0.011717
	shikimate + NAD <-> DHS + NADH	-0.0092691	-0.012102	-0.011717
	ATP + shikimate -> ADP + shikimate-3P	0.0047841	0.0051315	0.0043877
	PEP + shikimate-3P <-> Pi + EPSP	0.004784	0.0051308	0.0043877
	EPSP -> chorismate + Pi	0.004784	0.0051307	0.0043878
	chorismate + Gln <-> 4HB + Pyr + Glu	0.0047846	0.0051331	0.0043887
	GPP + 4HB <-> G-4HB + 2 Pi	0.0046815	0.0050465	0.0042774
	G-4HB + NADPH <-> XiaB + NADP	0.0046815	0.0050466	0.0042774
	XiaB + Thr + ATP -> XiaA + AMP + 2 Pi	0.0046815	0.0050467	0.0042774
	TP + Pyr -> DXP + CO2	0.0093556	0.010088	0.0085473
	DXP + NADPH <-> MEP + NADP	0.0093542	0.010086	0.0085458
	MEP + CTP <-> CDP-ME + 2 Pi	0.0093528	0.010087	0.0085447
	CDP-ME + ATP -> CDP-MEP + ADP	0.0093529	0.010087	0.0085448
	CDP-MEP <-> ME-CPP + CMP	0.0093618	0.010092	0.0085537
	ME-CPP + 2 re-FD <-> HMBPP + 2 ox-FD	0.0093627	0.010087	0.0085546
	HMBPP + NADH <-> IPP + NAD	0.0093628	0.01009	0.0085546
	IPP <-> DMAPP	0.0046814	0.005045	0.0042773
	DMAPP + IPP <-> GPP + 2 Pi	0.0046814	0.005046	0.0042773
	2 Ac-CoA + ATP -> ikap + Pi + ADP	0.023829	0.021206	0.027027
	6 ikap + Orn + NADPH -> Ika + NADP	0.0039716	0.0035342	0.0045048
	3-PG + NAD <-> PHP + NADH	0.017628	0.012605	0.020772
	PHP + Glu -> a-KG + 3Pser	0.017628	0.012605	0.020772
	3Pser -> Ser + Pi	0.017629	0.012604	0.020772
	Ser -> Pyr + NH4	0.0054426	0.01107	0.0013994
	Ser + THF <-> Gly + M-THF	0.011925	0.00056067	0.018967
	Gly -> NH4 + glyoxylate	0.0029718	0.0082767	0.0079662
	Thr -> Gly + acetaldehyde	0.0006694	0.00066871	0.0006658
	NAD + acetaldehyde -> Acetate + NADH	0.00061542	0.00061269	0.00061292
	PSER -> Thr + Pi	0.018514	0.01642	0.019176
	HSER + ATP -> PSER + ADP	0.018514	0.01642	0.019176
	Asp-SA + NADH <-> HSER + NAD	0.018514	0.01642	0.019176
	Asp-4P + NADPH -> Asp-SA + NADP + Pi	0.018513	0.016421	0.019176
	Asp + ATP -> Asp-4P + ADP	0.018513	0.016422	0.019175
	OAA + Glu <-> Asp + a-KG	0.056751	0.11243	0.077266
	alanine + NAD -> Pyr + NADH + NH4	0.0203	0.054502	0.017951
	a-KG + alanine <-> Glu + Pyr	-0.11048	-0.020507	-0.14017
	Glu + NAD <-> NH4 + a-KG + NADH	-0.1124	-0.10812	-0.17079
	Gln + ADP + Pi <- Glu + ATP + NH4	-0.11194	-0.10106	-0.1466
	Glu + NH4 <- Gln	-0.003026	-0.0044074	-0.0098022
	2 Glu + NAD <- Gln + a-KG + NADH	-0.036603	-0.031611	-0.049737
	2 Glu + NADP <- Gln + a-KG + NADPH	-0.017695	-0.011874	-0.025845
	Ac-CoA + Glu <-> CoA + N-Acetyl-L-glutamate	6.0672e-05	-1.2672e-05	8.0209e-05
	ATP + N-Acetyl-L-glutamate -> ADP + N-acetyl-L-glutamyl-5-phosphate	0.00047521	0.00033483	0.00034074
	N-acetyl-L-glutamate-5-semialdehyde + NADP + Pi <-> N-acetyl-L-glutamyl-5-phosphate + NADPH	-0.00042866	-0.0003437	-0.00027813
	N-Acetylornithine + a-KG <-> N-acetyl-L-glutamate-5-semialdehyde + Glu	-0.00041816	-0.0003471	-0.00026482
	Glu + N-Acetylornithine <-> Orn + N-Acetyl-L-glutamate	0.0004143	0.00034804	0.00026049
	Orn + Carbamoylphosphate -> Pi + Citrulline	0.011963	0.0099441	0.010355
	ATP + Asp + Citrulline -> 2 Pi + AMP + Argininosuccinate	0.015792	0.014847	0.012779
	Argininosuccinate <-> Arginine + Fum	0.015783	0.014852	0.012769
	Arginine -> Citrulline + NH4	0.0038338	0.0049013	0.0024293
	Orn + a-KG <-> Glu-SA + Glu	-0.0035755	-0.0031779	-0.0042674
	Glu-SA + NADP + ADP + Pi <- Glu + NADPH + ATP	-0.0035794	-0.0031764	-0.0042723
	Orn + urea <- Arginine	-0.011946	-0.0099518	-0.010334
	PEP + ADP -> Pyr + ATP	0.14307	0.06744	0.22368
	PEP + AMP + Pi <- Pyr + ATP	-0.012951	-0.019174	-0.014695
	OAA + Pi <- PEP + CO2	-0.01306	-0.048893	-0.01856
	OAA + GTP -> PEP + GDP + CO2	0.027796	0.0090942	0.025182
	Mal + NADP <-> Pyr + CO2 + NADPH	0.0070037	-0.020599	-0.016444
	Pyr + CoA + NAD -> Ac-CoA + CO2 + NADH	0.12138	0.13109	0.1879
	Ac-CoA + 2 Pi + AMP -> Acetate + ATP + CoA	0.0020967	0.0020625	0.0020994
	Asp + Fum -> OAA + Succ + NH4	0.077063	0.078923	0.07487
	ATP + R-5-P -> AMP + PRPP	0.02297	0.024993	0.024253
	R-5-P <-> Ru-5-P	-0.051637	-0.053003	-0.054739
	GLCN + ATP <- ADP + 6-PG	-0.075559	-0.065312	-0.12234
	GLCN <-> 2-keto-3-deoxygluconate	0.075559	0.065312	0.12234
	2-keto-3-deoxygluconate + ATP <-> KDPG + ADP	0.075559	0.065313	0.12234
	KDPG <-> Pyr + TP	0.075559	0.065313	0.12235
	PRA + 2 Pi + Glu <- Gln + PRPP	-0.0094122	-0.0079528	-0.011372
	ATP + Gly + PRA -> ADP + Pi + GAR	0.0094117	0.0079551	0.011372
	F-THF + GAR <-> THF + FGAR	0.0094132	0.007962	0.011373
	ATP + Gln + FGAR -> ADP + Pi + Glu + FGAM	0.0094136	0.0079655	0.011374
	ATP + FGAM -> ADP + Pi + AIR	0.0094141	0.0079687	0.011374
	CAIR <-> CO2 + AIR	-0.0094147	-0.0079712	-0.011374
	ATP + Asp + CAIR -> ADP + Pi + SAICAR	0.0094169	0.0079805	0.011376
	SAICAR <-> Fum + AICAR	0.0094198	0.007991	0.011378
	F-THF + AICAR -> THF + FAICAR	0.0094214	0.0079967	0.011379
	IMP <-> FAICAR	-0.0094218	-0.0079999	-0.011379
	hypoxanthine + PRPP <-> IMP + 2 Pi	-0.0094222	-0.0080026	-0.011379
	Adenine -> hypoxanthine + NH4	0.007833	0.0050163	0.010926
	xanthine <-> hypoxanthine	-0.017256	-0.013023	-0.022307
	xanthine + NAD <-> urate + NADH	0.017257	0.013027	0.022307
	urate + O2 -> CO2 + Allantoin + H2O2	0.017261	0.01304	0.02231
	Allantoin <-> Allantoate	0.01726	0.013048	0.022308
	Allantoate <-> (S)-ureidoglycolate + urea	0.017259	0.013054	0.022307
	(S)-ureidoglycolate -> glyoxylate + 2 NH4 + CO2	0.01676	0.012722	0.021916
	2 ATP + NH4 + HCO3- -> 2 ADP + Pi + Carbamoylphosphate	0.0063692	0.0065008	0.007021
	2 ATP + Gln + HCO3- -> 2 ADP + Pi + Glu + Carbamoylphosphate	0.0084004	0.0072806	0.010161
	Carbamoylphosphate + Asp <-> Pi + N-carbamoyl-L-aspartate	-0.030028	-0.0047637	-0.039941
	(S)-dihydroorotate <-> N-carbamoyl-L-aspartate	0.030028	0.0047636	0.039941
	(S)-dihydroorotate + Fum <-> orotate + Succ	-0.030028	-0.0047635	-0.039941
	orotidine_5P + 2 Pi <-> orotate + PRPP	0.030026	0.0047635	0.039939
	orotidine_5P <-> UMP + CO2	-0.030025	-0.0047599	-0.039939
	UMP + 2 Pi <-> uracil + PRPP	-0.053006	-0.029812	-0.0642
	Cytosine -> uracil + NH4	0.022623	0.024838	0.023937
	CMP -> Cytosine + R-5-P	0.022623	0.024838	0.023936
	ATP + UTP + Gln -> ADP + Pi + CTP + Glu	0.022611	0.024832	0.023924
	ATP + CDP <-> ADP + CTP	-0.013259	-0.014744	-0.015381
	ATP + CMP <-> ADP + CDP	-0.01326	-0.014745	-0.015381
	ATP + UDP <-> ADP + UTP	0.022982	0.025055	0.024262
	ATP + GDP <-> ADP + GTP	0.027796	0.0090946	0.025181
	ATP + UMP <-> ADP + UDP	0.022981	0.025053	0.024261
	2 re-FD + NAD + H <-> 2 ox-FD + NADH	0.030908	0.024388	0.040182
	NADH + Q -> NAD + QH2 + 2 H	0.16891	0.19131	0.28177
	QH2 + 2 Cyt-Cox -> Q + 2 Cyt-Cred	0.19956	0.24075	0.31662
	FADH2 + Q -> FAD + QH2	0.030649	0.049437	0.034854
	ATP <- ADP + 2 H + Pi	-0.35301	-0.41987	-0.5783
	Cyt-Cred -> Cyt-Cox + H	0.39912	0.4815	0.63324
	ATP + AMP <-> 2 ADP	0.054298	0.062	0.053905
	ATP -> ADP + Pi	0.099988	0.10001	0.22358
	NADPH -> NADP	0.099369	0.091467	0.16215
	NADH -> NAD	0.029997	0.02999	0.073821
	External <-> M-THF	-0.011925	-0.0005608	-0.018967
	External <- Carbamoylphosphate	-0.032836	-0.0086006	-0.046768
	External <- Ac-CoA	-0.020003	-0.020017	-0.02
	External <- Pyr	-0.0020013	-0.0020023	-0.0020013
	External <- OAA	-0.0020018	-0.0020014	-0.0020024
	External <- a-KG	-0.0070014	-0.0070055	-0.0070045
	External <- F-6-P	-0.070003	-0.069995	-0.069998
	External <- PEP	-0.0050001	-0.0050018	-0.0049998
	External <- R-5-P	-0.049997	-0.049995	-0.049993
	External <- Succ-CoA	-0.030002	-0.030015	-0.030005
	External <- E-4-P	-0.019997	-0.019998	-0.019996
	External <- TP	-0.0099973	-0.0099984	-0.0099967
	External <-> Glc	-0.14301	-0.1458	0.19997
	External <- XiaA	-0.0046815	-0.0050468	-0.0042774
	External <-> Acetate	-0.0027028	-0.0026661	-0.0026889
	External <- Succ	-0.030011	-0.029977	-0.030013
	External <- 4HB	-0.00010435	-8.3709e-05	-0.00011252
	External <-> Adenine	0.007833	0.0050163	0.010926
	External <-> uracil	0.030382	0.0049737	0.040263
	External <-> Glu	0.026212	0.0009699	0.00097953
	External <-> F-THF	0.018835	0.01596	0.022753
	External <-> THF	-0.0069105	-0.015399	-0.0037859
	External <- Gly	-0.00021086	0.015003	-0.00029424
	External <- Ser	-0.00026139	-0.00097246	-0.00040616
	External <- Thr	-0.013163	-0.010704	-0.014232
	External <- urea	-0.029203	-0.023009	-0.032639
	External <- (S)-ureidoglycolate	-0.00049942	-0.00033565	-0.00039155
	External <- Ika	-0.003972	-0.0035327	-0.0045055
	External <- UDP-glucose	-0.00037442	-0.00022718	-0.00034135
	External -> Maltose	0.20125	0.1939	0.065655
	External <- shikimate	-0.004485	-0.0069708	-0.0073295
	External <-> Asp	0.034006	0.00098109	0.00099216
	External <-> alanine	-0.090177	0.033995	-0.12222
	External <-> NH4	0.054095	-0.0016996	0.1313

## Sheet: S5
Table S5 The list of metabolites used in the simulations of Table S1A. Note that non-zero values in the “Biomass” column are used to specify the flux-in or flux-out boundary conditions for the metabolic network.
Metabolite	Abbreviation	Biomass	Concentration	IsConstant	IsPairing	Carbon	Pi
nicotinamide adenine dinucleotide	NAD	0.1	2	0	1	0	0
nicotinamide adenine dinucleotide phosphate	NADP	0	0.9	0	1	0	1
adenosine triphosphate	ATP	-0.3	3	0	1	10	3
3-phosphoglycerate	3-PG	0	1	0	0	3	1
2-phosphoglycerate	2-PG	0	1	0	0	3	1
Phosphoenolpyruvate	PEP	-0.005	1	0	0	3	1
oxaloacetate	OAA	-0.002	1	0	0	4	0
malate	Mal	0	1	0	0	4	0
acetyl coenzyme A	Ac-CoA	-0.02	1	0	0	2	0
Pyruvate	Pyr	-0.002	1	0	0	3	0
coenzyme A	CoA	0	0.1	1	0	0	0
alpha-ketoglutarate	a-KG	-0.007	1	0	0	5	0
Succinyl coenzyme A	Succ-CoA	-0.03	1	0	0	4	0
succinate	Succ	-0.03	1	0	0	4	0
fumarate	Fum	0	1	0	0	4	0
flavin adenine dinucleotide	FAD	0	0.9	0	1	0	0
Glutamate	Glu	0	1	0	0	5	0
ubiquinone	Q	0	1	0	1	0	0
cytochrome c (oxidised)	Cyt-Cox	0	1	0	1	0	0
nicotinamide adenine dinucleotide (reduced)	NADH	-0.1	0.5	0	1	0	0
nicotinamide adenine dinucleotide phosphate (reduced)	NADPH	0	0.5	0	1	0	1
adenosine diphosphate	ADP	0.3	1	0	1	10	2
flavin adenine dinucleotide (reduced)	FADH2	0	0.1	0	1	0	0
ubiquinol	QH2	0	1	0	1	0	0
cytochrome c (reduced)	Cyt-Cred	0	1	0	1	0	0
carbon dioxide	CO2	0	5	1	0	1	0
ammonia	NH4	0	1	0	0	0	0
phosphate	Pi	0	3	1	0	0	1
membrane-bound proton	H	0	1	0	0	0	0
adenosine monophosphate	AMP	0	1	0	1	10	1
oxidised ferredoxin	ox-FD	0	1	0	1	0	0
reduced ferredoxin	re-FD	0	1	0	1	0	0
Aspartate	Asp	0	1	0	0	4	0
Acetate	Acetate	0	1	0	0	2	0
glutamine	Gln	0	1	0	0	5	0
Guanosine-5'-triphosphate	GTP	0	1	0	1	10	3
guanosine-5-diphosphate	GDP	0	1	0	1	10	2
5-Phosphoribosylamine	PRPP	0	1	0	0	5	3
Bicarbonate	HCO3-	0	1	1	0	1	0
N-carbamoyl-L-aspartate	N-carbamoyl-L-aspartate	0	1	0	0	5	0
(S)-dihydroorotate	(S)-dihydroorotate	0	1	0	0	5	0
orotate	orotate	0	1	0	0	5	0
orotidine 5-phosphate	orotidine_5P	0	1	0	0	10	1
Uridine Monophosphate	UMP	0	1	0	0	9	1
5-phospho-D-ribosylamine	PRA	0	1	0	0	5	1
N1-(5-phospho-D-ribosyl)glycinamide/	GAR	0	1	0	0	7	1
10-formyltetrahydrofolate/	F-THF	0	1	0	0	20	0
tetrahydrofolic acid	THF	0	1	0	0	19	0
N2-formyl-N1-(5-phospho-D-ribosyl)glycinamide/	FGAR	0	1	0	0	8	1
2-(formamido)-N1-(5-phospho-D-ribosyl)acetamidine/	FGAM	0	1	0	0	8	1
5-amino-1-(5-phospho-D-ribosyl)imidazole/	AIR	0	1	0	0	8	1
5-amino-1-(5-phospho-D-ribosyl)imidazole-4-carboxylate/	CAIR	0	1	0	0	9	1
(S)-2-[5-amino-1-(5-phospho-D-ribosyl)imidazole-4-carboxamido]succinate/	SAICAR	0	1	0	0	13	1
5-amino-1-(5-phospho-D-ribosyl)imidazole-4-carboxamide/	AICAR	0	1	0	0	9	1
5-formamido-1-(5-phospho-D-ribosyl)imidazole-4-carboxamide/	FAICAR	0	1	0	0	10	1
inosine monophosphate	IMP	0	1	0	0	10	1
glycine	Gly	0	1	0	0	2	0
Adenine	Adenine	0	1	0	0	5	0
hypoxanthine	hypoxanthine	0	1	0	0	5	0
xanthine	xanthine	0	1	0	0	5	0
uracil	uracil	0	1	0	0	4	0
alanine	alanine	0	1	0	0	3	0
Cytosine	Cytosine	0	1	0	0	4	0
ikarugamycin	Ika	0	1	0	0	29	0
urate	urate	0	1	0	0	5	0
Allantoin	Allantoin	0	1	0	0	4	0
Allantoate	Allantoate	0	1	0	0	4	0
(S)-ureidoglycolate	(S)-ureidoglycolate	0	1	0	0	3	0
urea	urea	0	1	0	0	1	0
Arginine	Arginine	0	1	0	0	6	0
Citrulline	Citrulline	0	1	0	0	6	0
Argininosuccinate	Argininosuccinate	0	1	0	0	10	0
N-Acetyl-L-glutamate	N-Acetyl-L-glutamate	0	1	0	0	7	0
N-Acetylornithine	N-Acetylornithine	0	1	0	0	7	0
N-acetyl-L-glutamyl-5-phosphate	N-acetyl-L-glutamyl-5-phosphate	0	1	0	0	7	0
N-acetyl-L-glutamate-5-semialdehyde	N-acetyl-L-glutamate-5-semialdehyde	0	1	0	0	7	0
alpha,alpha-Trehalose	TRHL	0	1	0	0	12	0
Maltose	Maltose	0	1	0	0	12	0
6-phosphoglucono-delta-lactone	GLCN	0	1	0	0	6	0
2-keto-3-deoxy-6-phosphogluconate	KDPG	0	1	0	0	6	1
2-keto-3-deoxygluconate	2-keto-3-deoxygluconate	0	1	0	0	6	1
ornithine	Orn	0	1	0	0	5	0
Glucose	Glc	0	1	0	0	6	0
citrate	Cit	0	1	0	0	6	0
cis-aconitate	Cis-acon	0	1	0	0	6	0
isocitrate	Icit	0	1	0	0	6	0
glucose 6-phosphate	G-6-P	0	1	0	0	6	1
fructose 6- phosphate	F-6-P	-0.07	1	0	0	6	1
fructose1 6-bisphosphate	FBP	0	1	0	0	6	2
dihydroxyacetone phosphate	DHAP	0	1	0	0	3	1
glyceraldehyde 3-phosphate	TP	-0.01	1	0	0	3	1
13-biphosphoglycerate	1,3-BPG	0	1	0	0	3	2
6-phosphogluconate	6-PG	0	1	0	0	6	1
ribose 5-phosphate	R-5-P	-0.05	1	0	0	5	1
ribulose 5-phosphate	Ru-5-P	0	1	0	0	5	1
xylucose 5-phosphate	Xu-5-P	0	1	0	0	5	1
sedoheptulose 7-phosphate	S-7-P	0	1	0	0	7	1
erythrose 4-phosphate	E-4-P	-0.02	1	0	0	4	1
3-dehydroquinate	DHQ	0	1	0	0	7	0
3-dehydroshikimate	DHS	0	1	0	0	7	0
shikimate	shikimate	0	1	0	0	7	0
shikimate 3-phosphate	shikimate-3P	0	1	0	0	7	1
5-enolpyruvyl-shikimate 3-phosphate	EPSP	0	1	0	0	10	1
chorismate	chorismate	0	1	0	0	10	0
4-Hydroxybenzoic acid	4HB	0	1	0	0	7	0
3-octaprenyl-4-hydroxybenzoic acid	G-4HB	0	1	0	0	17	0
xiamenmycin B	XiaB	0	1	0	0	17	0
xiamenmycin A	XiaA	0	1	0	0	21	0
geranyl pyrophosphate	GPP	0	1	0	0	10	2
L-threonine	Thr	0	1	0	0	4	0
3-deoxy-D-arabino-hept-2-ulosonate 7-phosphate	DAHP	0	1	0	0	7	1
1-deoxy-D-xylulose 5-phosphate	DXP	0	1	0	0	5	1
2-C-methyl-D-erythritol 4-phosphate	MEP	0	1	0	0	5	1
4-(cytidine 5'-diphospho)-2-C-methyl-D-erythritol	CDP-ME	0	1	0	0	14	2
2-phopho-4-(cytidine 5'-diphospho)-2-C-methyl-D-erythritiol	CDP-MEP	0	1	0	0	14	3
2-C-methyl-D-erythritol 2,4-cyclodiphosphate	ME-CPP	0	1	0	0	5	2
1-Hydroxy-2-methyl-2-€-butenyl 4-diphosphate	HMBPP	0	1	0	0	5	2
isopentenyl diphosphate	IPP	0	1	0	0	5	2
dimethylallyl diphosphate	DMAPP	0	1	0	0	5	2
cytidine-triphosphate	CTP	0	1	0	1	9	3
cytidine-5'-monophosphate	CMP	0	1	0	1	9	1
cytidine-diphosphate	CDP	0	1	0	1	9	2
L-aspartate 4-phosphate	Asp-4P	0	1	0	0	4	1
L-aspartate-semi-aldehyde	Asp-SA	0	1	0	0	4	0
L-homoserine	HSER	0	1	0	0	4	0
O-phospho-L-homoserine	PSER	0	1	0	0	4	1
3-Phospho-L-serine	3Pser	0	1	0	0	3	1
serine	Ser	0	1	0	0	3	0
phosphohydroxypyruvate	PHP	0	1	0	0	3	1
Carbamoylphosphate	Carbamoylphosphate	0	1	0	0	1	1
glyoxylate	glyoxylate	0	1	0	0	2	0
oxygen	O2	0	1	1	0	0	0
H2O	H2O2	0	1	1	0	0	0
glucose 1-phosphate	G-1-P	0	1	0	0	6	1
uridine diphosphate glucose	UDP-glucose	0	1	0	0	15	2
Uridine diphosphate	UDP	0	1	0	0	9	2
Uridine triphosphate	UTP	0	1	0	0	9	3
L-glutamate 5-semialdehyde	Glu-SA	0	1	0	0	5	0
glutamyl-5-phosphate	glutamyl-5-phosphate	0	1	0	0	5	1
5-methyltetrahydrofolate/	M-THF	0	1	0	0	20	0
ikarugamycin precursor	ikap	0	1	0	0	4	0
Ribose	Ribose	0	1	0	0	5	0
acetaldehyde	acetaldehyde	0	1	0	0	2	0
External	External	0	1	1	0	0	0
